# Supplementary material for: Different Effects of Regional Species Pool on Plant Diversity between Forest and Grassland Biomes in Arid Northwest China
Source: PLoS One. 2015 Jul 2;10(7):e0131982. doi: 10.1371/journal.pone.0131982 (PMC4489744; doi:10.1371/journal.pone.0131982)
Supplement: S1 File — (XLSX) [file pone.0131982.s002.xlsx]

## Sheet: RSR
ID	Latitude (°N)	Longitude (°E)	Altitude (m)	MB	Soil PH	MAT (℃)	MAP (mm)	RSR
2068	49.15	87.75	3094.6	M	8	-7.2	339.3	697
2299	49.05	86.85	2257.5	M	8	-3.37	384	633
2300	49.05	86.95	2557.6	M	8	-4.71	394.51	618
2301	49.05	87.05	2560.3	M	8	-4.93	385.01	619
2302	49.05	87.15	2392.9	M	8	-4.01	355.93	638
2303	49.05	87.25	2652.9	M	8	-5.06	360.9	597
2304	49.05	87.35	2446.3	M	8	-4.34	336.53	885
2305	49.05	87.45	2492.2	M	8	-4.25	318.47	856
2306	49.05	87.55	2511.1	M	8	-4.08	308.88	809
2307	49.05	87.65	2779.9	M	8	-5.53	315.08	796
2308	49.05	87.75	2953.3	M	8	-6.39	327.17	733
2538	48.95	86.75	1758.7	M	8	-0.97	353.41	661
2539	48.95	86.85	1989.3	M	8	-1.97	356	637
2540	48.95	86.95	2080.6	M	8	-2.62	353.82	656
2541	48.95	87.05	2229	M	8	-3.06	348.2	638
2542	48.95	87.15	2229.9	M	8	-3.47	343.92	664
2543	48.95	87.25	2044.8	M	8	-2.3	312.08	898
2544	48.95	87.35	2355.5	M	8	-3.73	322.35	884
2545	48.95	87.45	2773.7	M	8	-5.55	339.78	731
2546	48.95	87.55	2923.2	M	8	-6.25	344.28	698
2547	48.95	87.65	2787.9	M	8	-5.81	325.33	750
2548	48.95	87.75	2600.9	M	8	-4.81	290.54	730
2779	48.85	86.85	1654.4	M	8	-0.56	333.56	655
2780	48.85	86.95	1715.1	M	8	-0.91	326.24	650
2781	48.85	87.05	1689.7	M	8	-0.79	311.09	665
2782	48.85	87.15	2120.1	M	8	-2.29	322.03	900
2783	48.85	87.25	2368.4	M	8	-3.65	330.07	885
2784	48.85	87.35	2566.8	M	8	-4.52	327.83	747
2785	48.85	87.45	2778.9	M	8	-5.66	335.92	694
2786	48.85	87.55	2497.1	M	8	-4.45	306.3	856
2787	48.85	87.65	2457.9	M	8	-3.64	280.64	817
3019	48.75	86.85	1822.7	M	8	-1.23	335.09	655
3020	48.75	86.95	1779.1	M	8	-1.35	326.39	650
3021	48.75	87.05	1871.5	M	8	-1.27	312.89	898
3022	48.75	87.15	2520.2	M	8	-4.5	346.26	803
3023	48.75	87.25	2465	M	8	-4.31	333.42	745
3024	48.75	87.35	2484.8	M	8	-4.21	320.9	791
3025	48.75	87.45	2611.2	M	8	-4.79	318.61	795
3026	48.75	87.55	2114.1	M	8	-2.39	272.95	906
3027	48.75	87.65	2463.7	M	8	-4.07	283.54	855
3028	48.75	87.75	2517.9	M	8	-4.48	279.81	845
3029	48.75	87.85	2520.5	M	8	-4.28	264.41	818
3030	48.75	87.95	2626.9	M	8	-4.66	262.82	790
3258	48.65	86.75	1713.3	M	8	-0.74	333.95	689
3259	48.65	86.85	2369.4	M	8	-3.77	367.22	659
3260	48.65	86.95	2310	M	8	-4.11	362.66	898
3261	48.65	87.05	1824.9	M	8	-1.07	306.2	899
3262	48.65	87.15	2405.4	M	8	-3.75	332.89	803
3263	48.65	87.25	2369.5	M	8	-3.8	321.56	745
3264	48.65	87.35	2325.9	M	8	-3.57	306.16	857
3265	48.65	87.45	2101.9	M	8	-2.51	281	933
3266	48.65	87.55	1919.4	M	8	-1.08	252.86	909
3267	48.65	87.65	2183.1	M	8	-2.6	263.17	855
3268	48.65	87.75	2321.2	M	8	-3.1	259.5	839
3269	48.65	87.85	2589.5	M	8	-4.31	268.37	819
3270	48.65	87.95	2659	M	8	-4.77	264.17	748
3497	48.55	86.65	1365.3	M	8	0.9	311.41	661
3498	48.55	86.75	1740.5	M	8	-0.95	326.41	684
3499	48.55	86.85	2069.4	M	8	-2.22	333.66	642
3500	48.55	86.95	2241.1	M	8	-3.18	339.39	608
3501	48.55	87.05	1968.4	M	8	-2.11	314.61	895
3502	48.55	87.15	1790.2	M	8	-0.88	285.89	927
3503	48.55	87.25	2064.7	M	8	-2.43	297.37	935
3504	48.55	87.35	1573.8	M	8	-0.19	259.59	925
3505	48.55	87.45	1415.8	M	8	0.96	236.98	895
3506	48.55	87.55	1596	M	8	0.37	233.7	874
3507	48.55	87.65	2107.8	M	8	-1.9	249.48	838
3508	48.55	87.75	2369.6	M	8	-3.13	254.21	783
3509	48.55	87.85	2415.3	M	8	-3.67	252.84	889
3510	48.55	87.95	2489.1	M	8	-3.58	239.84	893
3735	48.45	86.45	1795.5	M	8	-1.15	345.17	640
3736	48.45	86.55	1447.2	M	8	0.24	319.31	674
3737	48.45	86.65	1188.6	M	8	1.68	288	662
3738	48.45	86.75	1305.5	M	8	1.3	289.14	629
3739	48.45	86.85	1597.7	M	8	0	298.04	636
3740	48.45	86.95	1843.9	M	8	-0.96	301.65	626
3741	48.45	87.05	2050.9	M	8	-2.06	308.22	825
3742	48.45	87.15	1923.1	M	8	-1.58	292	886
3743	48.45	87.25	1769	M	8	-1.12	277.04	897
3744	48.45	87.35	1411.9	M	8	0.88	243.08	918
3745	48.45	87.45	1778.7	M	8	-0.73	252.04	895
3746	48.45	87.55	1807.5	M	8	-0.69	241.64	856
3747	48.45	87.65	2208.5	M	8	-2.4	253.05	949
3748	48.45	87.75	2157.6	M	8	-2.38	242.84	891
3749	48.45	87.85	2083.7	M	8	-1.8	226.19	910
3750	48.45	87.95	2410.4	M	8	-3.2	235.48	921
3751	48.45	88.05	2405.2	M	8	-3.21	228.12	955
3752	48.45	88.15	2415.6	M	8	-2.74	212.32	925
3753	48.45	88.25	2522.6	M	8	-3.48	214.13	905
3968	48.35	85.75	598.2	B	8	4.13	229.03	475
3969	48.35	85.85	647.7	B	8	3.87	235.6	494
3970	48.35	85.95	646.5	B	8	3.9	233.86	509
3971	48.35	86.05	741.9	B	8	3.56	242.06	536
3972	48.35	86.15	883.9	B	8	2.94	258.35	599
3973	48.35	86.25	996	M	8	2.51	268.3	635
3974	48.35	86.35	1206.6	M	8	1.52	292.06	656
3975	48.35	86.45	1299	M	8	1.11	297.26	656
3976	48.35	86.55	1338.8	M	8	1.13	289.49	682
3977	48.35	86.65	1419.4	M	8	0.62	295.15	670
3978	48.35	86.75	1389.2	M	8	1.01	283.51	646
3979	48.35	86.85	1705	M	8	-0.49	296.79	654
3980	48.35	86.95	1873.4	M	8	-1.31	299.51	673
3981	48.35	87.05	1922.5	M	8	-1.54	294.62	878
3982	48.35	87.15	1691.8	M	8	-0.57	273.6	873
3983	48.35	87.25	1786.6	M	8	-0.78	267.11	869
3984	48.35	87.35	1529.4	M	8	0.33	246.14	917
3985	48.35	87.45	1777.7	M	8	-0.69	247.77	897
3986	48.35	87.55	1932	M	8	-1.26	246.61	819
3987	48.35	87.65	1990.9	M	8	-1.43	239.73	918
3988	48.35	87.75	1949.2	M	8	-1.32	229.59	983
3989	48.35	87.85	2262.4	M	8	-2.58	235.53	916
3990	48.35	87.95	1943.4	M	8	-1.39	214.52	987
3991	48.35	88.05	1988.1	M	8	-1.11	201.41	990
3992	48.35	88.15	2273.1	M	5	-2.4	208.87	885
3993	48.35	88.25	2542.7	M	5	-3.48	213.05	840
3994	48.35	88.35	2617.2	M	5	-4.06	215.55	837
3995	48.35	88.45	2752.5	M	5	-4.45	214.49	799
3996	48.35	88.55	3070.1	M	5	-5.99	241.96	687
4208	48.25	85.75	530.1	B	8	4.47	211.01	460
4209	48.25	85.85	526.3	B	8	4.47	210.67	462
4210	48.25	85.95	527.8	B	8	4.56	207.54	460
4211	48.25	86.05	612.2	B	8	4.21	214.99	478
4212	48.25	86.15	706.9	B	8	3.81	223.6	491
4213	48.25	86.25	786.5	B	8	3.45	231.91	502
4214	48.25	86.35	799.1	B	8	3.34	234.38	524
4215	48.25	86.45	892.8	B	8	3.13	237.5	601
4216	48.25	86.55	1095.3	B	8	2.21	259.01	635
4217	48.25	86.65	1180.1	M	8	1.79	264.74	630
4218	48.25	86.75	1079.1	M	8	2.23	250.03	644
4219	48.25	86.85	1205.9	M	8	1.79	253.48	852
4220	48.25	86.95	1249.9	M	8	1.63	251.26	816
4221	48.25	87.05	1298.7	M	8	1.51	246.67	822
4222	48.25	87.15	1359.9	M	8	1.06	246.46	852
4223	48.25	87.25	1196.6	M	8	1.85	229.54	882
4224	48.25	87.35	1273.8	M	8	1.62	225.6	874
4225	48.25	87.45	1404.7	M	8	1.17	224.12	899
4226	48.25	87.55	1568.7	M	8	0.47	226.05	899
4227	48.25	87.65	1716.6	M	8	0	222.45	1041
4228	48.25	87.75	1793	M	8	-0.52	220.84	1050
4229	48.25	87.85	2008.3	M	5	-1.16	222.99	1019
4230	48.25	87.95	2317.8	M	5	-2.59	229.28	1007
4231	48.25	88.05	2518.9	M	5	-3.41	231.26	958
4232	48.25	88.15	2652.2	M	5	-4.11	235.74	894
4233	48.25	88.25	2735.1	M	5	-4.73	236.74	801
4234	48.25	88.35	2605.6	M	5	-3.84	213.74	801
4235	48.25	88.45	2763.4	M	5	-4.58	221	755
4236	48.25	88.55	2798.9	M	5	-4.79	216	780
4447	48.15	85.65	446.2	B	8	4.87	194.72	395
4448	48.15	85.75	455.1	B	8	4.87	195.05	400
4449	48.15	85.85	468.1	B	8	4.86	194.43	434
4450	48.15	85.95	482	B	8	4.85	193.49	435
4451	48.15	86.05	523.1	B	8	4.73	194.81	460
4452	48.15	86.15	571.9	B	8	4.54	196.91	464
4453	48.15	86.25	599.1	B	8	4.39	197.71	475
4454	48.15	86.35	608	B	8	4.36	196.84	477
4455	48.15	86.45	637.3	B	8	4.28	198.57	492
4456	48.15	86.55	706.2	B	8	4.05	204.21	511
4457	48.15	86.65	763.6	B	8	3.84	208.7	511
4458	48.15	86.75	768.9	B	8	3.77	208.88	504
4459	48.15	86.85	861.6	B	8	3.61	209.72	778
4460	48.15	86.95	1199.9	M	8	2.07	235.22	852
4461	48.15	87.05	981.3	M	8	2.88	217.61	780
4462	48.15	87.15	814.6	M	8	3.8	199.19	780
4463	48.15	87.25	1044.5	M	8	2.85	210.94	768
4464	48.15	87.35	1283.3	M	8	1.72	221.16	822
4465	48.15	87.45	1448.3	M	8	1.07	222.58	830
4466	48.15	87.55	1545.8	M	8	0.63	221.92	833
4467	48.15	87.65	1724.5	M	8	-0.06	222.24	993
4468	48.15	87.75	2068.9	M	8	-1.61	231.08	949
4469	48.15	87.85	2240.2	M	5	-2.37	235.81	950
4470	48.15	87.95	2290.8	M	5	-2.52	227.04	890
4471	48.15	88.05	2341.8	M	5	-2.68	220.97	955
4472	48.15	88.15	2427.4	M	5	-2.69	214.11	923
4473	48.15	88.25	2529.5	M	5	-3.42	215.6	838
4474	48.15	88.35	2465.6	M	5	-3.06	203.45	833
4475	48.15	88.45	2587.6	M	5	-3.68	204.71	801
4476	48.15	88.55	2703.4	M	5	-4.17	207.54	783
4477	48.15	88.65	2676.3	M	5	-3.83	192.57	457
4687	48.05	85.65	425.7	B	8	5.07	185.45	388
4688	48.05	85.75	434.5	B	8	5.07	184.85	394
4689	48.05	85.85	448.3	B	8	5.06	184.67	395
4690	48.05	85.95	455.9	B	8	5.05	184.12	399
4691	48.05	86.05	474.7	B	8	5	183.05	434
4692	48.05	86.15	495.2	B	8	4.91	181.9	435
4693	48.05	86.25	503.4	B	8	4.86	180.55	440
4694	48.05	86.35	516.1	B	8	4.79	180.07	443
4695	48.05	86.45	538.4	B	8	4.75	181.64	444
4696	48.05	86.55	533.2	B	8	4.81	180.65	443
4697	48.05	86.65	570	B	8	4.73	182.74	461
4698	48.05	86.75	582	B	9	4.67	183.6	462
4699	48.05	86.85	634.6	B	9	4.48	186.67	630
4700	48.05	86.95	791.6	B	9	3.87	195.9	653
4701	48.05	87.05	872.7	B	9	3.46	202.55	651
4702	48.05	87.15	778	M	9	3.98	191.93	683
4703	48.05	87.25	1036.8	M	9	2.99	203.13	773
4704	48.05	87.35	1363.3	M	9	1.56	218.96	822
4705	48.05	87.45	1418.8	M	8	1.17	219.84	908
4706	48.05	87.55	1316.6	M	8	1.6	209.64	934
4707	48.05	87.65	1389.1	M	8	1.36	207.19	926
4708	48.05	87.75	1606.3	M	8	0.49	209.07	995
4709	48.05	87.85	1682.1	M	5	0.08	207.51	968
4710	48.05	87.95	1919.6	M	5	-0.84	208.35	935
4711	48.05	88.05	1940.8	M	5	-1	204.81	988
4712	48.05	88.15	2234.3	M	5	-2.13	208.88	1019
4713	48.05	88.25	2391.9	M	5	-2.86	210.65	925
4714	48.05	88.35	2372.5	M	5	-2.83	201.28	889
4715	48.05	88.45	2696.5	M	5	-4.1	213.8	816
4716	48.05	88.55	2623.4	M	5	-3.92	205.78	458
4717	48.05	88.65	2290.9	M	5	-2.21	173.53	491
4718	48.05	88.75	2505.8	M	5	-3.09	180.16	487
4719	48.05	88.85	2585.9	M	5	-3.68	183.27	461
4720	48.05	88.95	2336.8	M	5	-2.36	158.01	489
4927	47.95	85.65	436.1	B	8	5.16	178.99	395
4928	47.95	85.75	447.9	B	8	5.14	179.42	434
4929	47.95	85.85	454.7	B	8	5.17	178.19	435
4930	47.95	85.95	453.4	B	8	5.19	175.4	435
4931	47.95	86.05	458.7	B	8	5.21	172.97	395
4932	47.95	86.15	471	B	8	5.17	172.29	399
4933	47.95	86.25	481.1	B	8	5.14	171.21	433
4934	47.95	86.35	488.4	B	8	5.12	169.31	433
4935	47.95	86.45	489.1	B	8	5.14	169.11	435
4936	47.95	86.55	505.2	B	9	5.16	169.55	443
4937	47.95	86.65	526.7	B	9	5.1	171.17	460
4938	47.95	86.75	520.2	B	9	5.13	170.79	588
4939	47.95	86.85	529.4	B	9	5.16	170.04	613
4940	47.95	86.95	625.2	B	9	4.83	175.16	651
4941	47.95	87.05	792.2	B	9	4.06	185.76	729
4942	47.95	87.15	900.5	B	9	3.45	195.68	707
4943	47.95	87.25	1197.5	M	9	2.51	205.1	859
4944	47.95	87.35	1465.5	M	9	1.05	222.38	828
4945	47.95	87.45	1421.7	M	9	1.26	215.68	909
4946	47.95	87.55	1264.5	M	9	1.81	206.45	976
4947	47.95	87.65	1252.7	M	9	2.07	199.45	952
4948	47.95	87.75	1379	M	8	1.47	200.51	979
4949	47.95	87.85	1460	M	8	1.18	198.57	1029
4950	47.95	87.95	1543.3	M	5	0.99	195.06	1028
4951	47.95	88.05	1516	M	5	0.87	190.28	1042
4952	47.95	88.15	1526.7	M	5	1.3	184.64	1082
4953	47.95	88.25	1881.7	M	5	-0.12	185.85	1033
4954	47.95	88.35	2335.9	M	5	-2.49	200.85	900
4955	47.95	88.45	2395.8	M	5	-2.74	196.26	893
4956	47.95	88.55	2385.5	M	5	-2.58	188.78	503
4957	47.95	88.65	1977.8	M	5	-0.97	167.71	502
4958	47.95	88.75	2407.3	M	5	-2.48	175.34	491
4959	47.95	88.85	2406.4	M	5	-2.89	172.52	484
4960	47.95	88.95	2098.6	M	5	-1.41	153.81	522
4961	47.95	89.05	1930.7	M	5	-0.51	142	603
4962	47.95	89.15	2226.8	M	5	-1.77	145.35	602
4963	47.95	89.25	2490	M	5	-2.78	156.95	583
4964	47.95	89.35	2397.5	M	5	-2.48	147.54	583
4965	47.95	89.45	2300.4	M	5	-1.97	138.25	575
4966	47.95	89.55	2502.4	M	5	-2.71	143.52	522
5167	47.85	85.65	492.3	B	8	5.04	179.68	443
5168	47.85	85.75	499.6	B	8	5.1	177.39	460
5169	47.85	85.85	523.8	B	8	5.01	176.31	476
5170	47.85	85.95	537	B	8	4.96	175.61	444
5171	47.85	86.05	529.1	B	8	5.03	172.82	460
5172	47.85	86.15	488.7	B	8	5.24	166.82	443
5173	47.85	86.25	479.9	B	8	5.29	163.04	443
5174	47.85	86.35	476	B	8	5.34	162.25	444
5175	47.85	86.45	466.1	B	9	5.38	160.92	440
5176	47.85	86.55	467.3	B	9	5.39	161	569
5177	47.85	86.65	494	B	9	5.32	162.8	588
5178	47.85	86.75	544.8	B	9	5.09	166.06	606
5179	47.85	86.85	506.2	B	9	5.29	163	588
5180	47.85	86.95	517.5	B	9	5.25	162.37	583
5181	47.85	87.05	504.8	B	9	5.15	163.66	606
5182	47.85	87.15	574.8	B	9	4.92	167.16	698
5183	47.85	87.25	655.6	B	9	4.61	171.18	765
5184	47.85	87.35	842.3	M	9	3.81	181.1	955
5185	47.85	87.45	1031.6	M	9	2.88	191.47	1029
5186	47.85	87.55	1017.9	M	9	2.97	189	997
5187	47.85	87.65	976.1	M	9	3.12	188.14	859
5188	47.85	87.75	872.8	B	9	3.6	182.3	787
5189	47.85	87.85	852	B	9	3.67	180.78	821
5190	47.85	87.95	925.5	M	9	3.44	182.87	867
5191	47.85	88.05	1062	M	8	2.76	183.48	932
5192	47.85	88.15	1026.8	M	8	3.11	179.98	889
5193	47.85	88.25	1342.7	M	8	1.78	178.61	1022
5194	47.85	88.35	1480.2	M	8	1.05	176.01	1043
5195	47.85	88.45	1784.9	M	5	0.06	175.16	537
5196	47.85	88.55	1713.7	M	5	0	169.16	526
5197	47.85	88.65	1822.5	M	5	-0.05	164.06	519
5198	47.85	88.75	2155.8	M	5	-1.49	168.42	489
5199	47.85	88.85	2189.5	M	5	-1.71	165.2	503
5200	47.85	88.95	1774.3	M	5	-0.15	149.5	523
5201	47.85	89.05	2040.8	M	5	-0.96	149.58	646
5202	47.85	89.15	2188.4	M	5	-1.59	147.85	597
5203	47.85	89.25	2303	M	5	-2	150.05	599
5204	47.85	89.35	2544.3	M	5	-2.87	160.17	582
5205	47.85	89.45	2522.9	M	5	-2.76	153.24	570
5206	47.85	89.55	2902.5	M	5	-4.65	182.56	488
5207	47.85	89.65	2879.1	M	5	-4.71	183.68	507
5208	47.85	89.75	2930.8	M	5	-4.81	185.21	507
5407	47.75	85.65	581.2	B	8	4.84	182.31	346
5408	47.75	85.75	614.7	B	8	4.73	181.01	346
5409	47.75	85.85	636.4	B	8	4.65	179.49	346
5410	47.75	85.95	642.2	B	8	4.61	178.99	354
5411	47.75	86.05	614.7	B	8	4.83	172.04	345
5412	47.75	86.15	568.9	B	8	5.06	165.64	459
5413	47.75	86.25	565.1	B	8	5.09	163.69	459
5414	47.75	86.35	560.6	B	8	5.14	162.32	463
5415	47.75	86.45	570.7	B	8	5.17	161.31	633
5416	47.75	86.55	570.2	B	9	5.19	160.91	633
5417	47.75	86.65	542.1	B	9	5.26	158.57	628
5418	47.75	86.75	507.5	B	9	5.41	156.95	606
5419	47.75	86.85	497.9	B	9	5.45	156.33	588
5420	47.75	86.95	506.2	B	9	5.4	157.43	572
5421	47.75	87.05	482.4	B	9	5.35	157.82	569
5422	47.75	87.15	491.9	B	9	5.3	157.53	571
5423	47.75	87.25	487.6	B	9	5.31	156.99	571
5424	47.75	87.35	480.8	B	9	5.35	156.61	651
5425	47.75	87.45	495.9	B	9	5.29	158.39	652
5426	47.75	87.55	532.9	B	9	5.16	160.97	759
5427	47.75	87.65	759.6	B	9	4.26	172.17	837
5428	47.75	87.75	802.1	B	9	3.9	178.38	752
5429	47.75	87.85	688.5	B	9	4.44	173.62	721
5430	47.75	87.95	721.4	B	9	4.3	177.65	692
5431	47.75	88.05	751.3	B	9	4.18	178.85	749
5432	47.75	88.15	781.1	B	9	4.02	178.16	787
5433	47.75	88.25	847.3	B	9	3.77	175.35	821
5434	47.75	88.35	916.5	M	8	3.48	171.87	861
5435	47.75	88.45	1187.6	M	8	2.49	168.89	1031
5436	47.75	88.55	1384.8	M	5	1.64	166.76	523
5437	47.75	88.65	1365.6	M	5	1.7	161.55	519
5438	47.75	88.75	1777.6	M	5	0.15	162.03	540
5439	47.75	88.85	2299.5	M	5	-2.27	174.44	504
5440	47.75	88.95	1803	M	5	-0.38	155.36	540
5441	47.75	89.05	1643	M	5	0.76	146.82	651
5442	47.75	89.15	1996.1	M	5	-0.73	148.7	623
5443	47.75	89.25	2113	M	5	-1.07	146.35	577
5444	47.75	89.35	2374.7	M	5	-2.31	153.65	570
5445	47.75	89.45	2604	M	5	-3.23	164.13	570
5446	47.75	89.55	2739.9	M	5	-4.07	174.18	512
5447	47.75	89.65	2568.1	M	5	-3.39	164.86	569
5448	47.75	89.75	2398.2	M	5	-2.47	150.31	578
5449	47.75	89.85	2508.6	M	5	-2.93	156.25	569
5450	47.75	89.95	2528.3	M	5	-2.78	154.34	537
5451	47.75	90.05	2864	M	5	-4.26	175.13	504
5647	47.65	85.65	632.4	B	8	4.75	182.97	345
5648	47.65	85.75	679.6	B	8	4.6	181.71	352
5649	47.65	85.85	708.9	B	8	4.47	181.18	350
5650	47.65	85.95	704.9	B	8	4.46	178.32	352
5651	47.65	86.05	702.8	B	8	4.56	173.02	359
5652	47.65	86.15	651.7	B	8	4.8	167.2	361
5653	47.65	86.25	652.1	B	8	4.84	164.55	354
5654	47.65	86.35	658.2	B	8	4.84	163.88	492
5655	47.65	86.45	692	B	8	4.77	164.66	638
5656	47.65	86.55	784.5	B	8	4.36	170.77	653
5657	47.65	86.65	798.6	B	9	4.26	172.85	684
5658	47.65	86.75	747.2	B	9	4.45	168.52	695
5659	47.65	86.85	632.2	B	9	4.91	160.61	656
5660	47.65	86.95	524.1	B	9	5.45	152.32	613
5661	47.65	87.05	470	B	9	5.55	150.72	509
5662	47.65	87.15	467.4	B	9	5.53	151.35	509
5663	47.65	87.25	471.6	B	9	5.53	151.82	562
5664	47.65	87.35	470.9	B	9	5.54	151.76	562
5665	47.65	87.45	472.2	B	9	5.53	151.76	562
5666	47.65	87.55	477.3	B	9	5.48	152.52	628
5667	47.65	87.65	515.5	B	9	5.32	156.49	701
5668	47.65	87.75	611.9	B	9	4.94	162.32	742
5669	47.65	87.85	616.7	B	9	4.87	165.94	731
5670	47.65	87.95	670.7	B	9	4.6	171.79	707
5671	47.65	88.05	678.1	B	9	4.54	174.83	692
5672	47.65	88.15	702.4	B	9	4.4	175.2	696
5673	47.65	88.25	694.3	B	9	4.45	171.01	721
5674	47.65	88.35	773.7	B	9	4.15	168.52	742
5675	47.65	88.45	908.9	B	9	3.59	166.92	861
5676	47.65	88.55	1144.1	M	9	2.78	165.21	998
5677	47.65	88.65	1304.4	M	8	1.83	164.57	523
5678	47.65	88.75	1277.9	M	8	2.21	159.18	537
5679	47.65	88.85	1546.9	M	8	1.14	158.51	545
5680	47.65	88.95	1590.2	M	8	0.97	154.6	661
5681	47.65	89.05	1885.4	M	8	-0.37	155.33	634
5682	47.65	89.15	1986.3	M	5	-0.71	152.43	622
5683	47.65	89.25	1894.9	M	5	-0.33	149.05	639
5684	47.65	89.35	1947.1	M	5	-0.49	145.07	600
5685	47.65	89.45	2354.8	M	5	-1.96	153.8	567
5686	47.65	89.55	2632.7	M	5	-3.31	168.9	523
5687	47.65	89.65	2502.6	M	5	-2.98	163.75	537
5688	47.65	89.75	2094.6	M	5	-1.17	142.63	597
5689	47.65	89.85	2434.2	M	5	-2.37	156.61	574
5690	47.65	89.95	2725.2	M	5	-3.82	175.39	523
5691	47.65	90.05	2946.6	M	5	-5.01	192.86	489
5692	47.65	90.15	2798.1	M	5	-4.02	178.86	513
5693	47.65	90.25	3003.8	M	5	-5.19	198.11	507
5887	47.55	85.65	716.8	B	8	4.6	184.82	361
5888	47.55	85.75	741.1	B	8	4.54	181	361
5889	47.55	85.85	799.2	B	8	4.32	180.69	357
5890	47.55	85.95	842.4	B	8	4.16	179.51	372
5891	47.55	86.05	865.3	B	8	4.08	178.48	362
5892	47.55	86.15	788	B	8	4.42	170.42	364
5893	47.55	86.25	837.5	B	8	4.33	169.99	362
5894	47.55	86.35	858.9	B	8	4.19	171.74	372
5895	47.55	86.45	861.1	B	8	4.18	169.8	674
5896	47.55	86.55	1091.6	B	8	3.33	184.98	800
5897	47.55	86.65	1271.7	B	8	2.46	200.53	839
5898	47.55	86.75	1094.5	B	9	3	188.68	852
5899	47.55	86.85	963.3	B	9	3.64	177.75	700
5900	47.55	86.95	788.4	B	9	4.38	164.68	698
5901	47.55	87.05	565.8	B	9	5.23	151.08	635
5902	47.55	87.15	500.1	B	9	5.55	147.38	606
5903	47.55	87.25	484.8	B	9	5.6	146.17	652
5904	47.55	87.35	478.2	B	9	5.63	145.61	632
5905	47.55	87.45	482.8	B	9	5.61	146.74	564
5906	47.55	87.55	491	B	9	5.56	148.41	564
5907	47.55	87.65	501	B	9	5.5	150.68	630
5908	47.55	87.75	518.8	B	9	5.41	155.02	651
5909	47.55	87.85	532.1	B	9	5.29	157.75	651
5910	47.55	87.95	558.5	B	9	5.16	161.49	678
5911	47.55	88.05	622.3	B	9	4.84	166.73	706
5912	47.55	88.15	684.4	B	9	4.5	170.64	705
5913	47.55	88.25	694.2	B	9	4.47	169.01	727
5914	47.55	88.35	790.9	B	9	4.06	169.37	742
5915	47.55	88.45	840.8	B	9	3.83	167.43	743
5916	47.55	88.55	980.2	B	9	3.26	165.65	815
5917	47.55	88.65	1045.7	B	9	2.91	163.69	480
5918	47.55	88.75	1105.4	B	9	2.68	160.73	480
5919	47.55	88.85	1082.4	M	8	2.78	156.89	578
5920	47.55	88.95	1209.5	M	8	2.33	154.42	660
5921	47.55	89.05	1372.2	M	8	1.55	153.71	655
5922	47.55	89.15	1572.2	M	8	0.89	152.46	648
5923	47.55	89.25	1702.2	M	5	0.41	150.89	638
5924	47.55	89.35	1969.8	M	5	-0.59	151.24	615
5925	47.55	89.45	2277.6	M	5	-1.85	157.64	561
5926	47.55	89.55	2208.7	M	5	-1.78	155.31	580
5927	47.55	89.65	1971.7	M	5	-0.67	146.25	600
5928	47.55	89.75	2327.6	M	5	-1.77	155.4	581
5929	47.55	89.85	2716.3	M	5	-3.55	175.43	512
5930	47.55	89.95	2893.7	M	5	-4.28	186.32	487
5931	47.55	90.05	2739.5	M	5	-4.16	183.84	570
5932	47.55	90.15	2648.5	M	5	-3.2	171.38	575
5933	47.55	90.25	2719.6	M	5	-4.01	183.53	524
5934	47.55	90.35	2800.9	M	5	-3.94	181.07	514
6128	47.45	85.75	977.2	B	8	3.6	194.76	394
6129	47.45	85.85	958.8	B	8	3.75	187.04	384
6130	47.45	85.95	976	B	8	3.73	183.72	397
6131	47.45	86.05	969.6	B	8	3.81	178.88	381
6132	47.45	86.15	987.6	B	8	3.72	177.63	399
6133	47.45	86.25	947.5	B	8	3.96	173.09	384
6134	47.45	86.35	982.5	B	8	3.81	174.41	395
6135	47.45	86.45	948.2	B	8	3.96	170.22	395
6136	47.45	86.55	919.9	B	9	4.08	166.64	692
6137	47.45	86.65	879.5	B	9	4.32	162.9	748
6138	47.45	86.75	821.2	B	9	4.49	159.43	677
6139	47.45	86.85	844.9	B	9	4.41	160.27	645
6140	47.45	86.95	851.3	B	9	4.25	162.42	791
6141	47.45	87.05	712.4	B	9	4.65	156.78	755
6142	47.45	87.15	667	B	9	4.83	153.43	731
6143	47.45	87.25	609.6	B	9	5.08	149.86	699
6144	47.45	87.35	528.9	B	9	5.42	144.54	678
6145	47.45	87.45	490.4	B	9	5.61	142.84	652
6146	47.45	87.55	485.1	B	9	5.62	144.47	644
6147	47.45	87.65	496	B	9	5.59	146.27	630
6148	47.45	87.75	507.4	B	9	5.52	148.61	644
6149	47.45	87.85	511.8	B	9	5.46	154.12	652
6150	47.45	87.95	562.9	B	9	5.25	157.27	673
6151	47.45	88.05	599.1	B	9	4.99	161.81	670
6152	47.45	88.15	607.9	B	9	4.91	163.9	672
6153	47.45	88.25	660.1	B	9	4.7	164.6	727
6154	47.45	88.35	730.6	B	9	4.4	165.27	729
6155	47.45	88.45	811.5	B	9	4.04	166.04	743
6156	47.45	88.55	889.6	B	9	3.66	164.5	779
6157	47.45	88.65	932.9	B	9	3.47	163.38	457
6158	47.45	88.75	1057.5	B	9	2.96	162.74	464
6159	47.45	88.85	1193	B	9	2.35	161.71	476
6160	47.45	88.95	1059.6	B	8	2.68	157.24	484
6161	47.45	89.05	1050	M	8	3	152.86	610
6162	47.45	89.15	1307.5	M	8	1.91	154.53	633
6163	47.45	89.25	1543.1	M	8	1.11	153.78	647
6164	47.45	89.35	1929.1	M	5	-0.44	156.58	616
6165	47.45	89.45	2152.5	M	5	-1.19	159.55	579
6166	47.45	89.55	2307.5	M	5	-2.13	165.22	575
6167	47.45	89.65	1914.8	M	5	-0.28	150.06	623
6168	47.45	89.75	2373.3	M	5	-2.01	161.14	580
6169	47.45	89.85	2679.7	M	5	-3.32	177.23	537
6170	47.45	89.95	2699.1	M	5	-3.64	180.53	522
6171	47.45	90.05	2303	M	5	-2.22	162.05	599
6172	47.45	90.15	2346.3	M	5	-1.91	158.71	602
6173	47.45	90.25	2413.5	M	5	-2.33	163.52	583
6174	47.45	90.35	2817.2	M	5	-4.16	190.15	514
6175	47.45	90.45	3021.9	M	5	-4.94	202.17	466
6368	47.35	85.75	1318.5	B	8	2.48	210.44	413
6369	47.35	85.85	1203.9	B	8	3	195.37	396
6370	47.35	85.95	1238.8	B	8	2.93	192.2	403
6371	47.35	86.05	1197.1	B	8	3.12	186.93	396
6372	47.35	86.15	1112.7	B	8	3.46	179.45	395
6373	47.35	86.25	1051.2	B	8	3.71	174.1	382
6374	47.35	86.35	1005.9	B	8	3.86	170.02	384
6375	47.35	86.45	928.4	B	8	4.18	164.41	374
6376	47.35	86.55	837.1	B	9	4.51	157.77	372
6377	47.35	86.65	717.8	B	9	5.01	150.42	361
6378	47.35	86.75	632.7	B	9	5.35	144.11	352
6379	47.35	86.85	604.7	B	9	5.5	141.98	355
6380	47.35	86.95	631.3	B	9	5.33	143.63	369
6381	47.35	87.05	604.3	B	9	5.27	144.31	741
6382	47.35	87.15	541	B	9	5.46	141.55	735
6383	47.35	87.25	485.5	B	9	5.69	138.68	678
6384	47.35	87.35	456.6	B	9	5.78	137.84	402
6386	47.35	87.55	473.6	B	9	5.73	139.57	395
6387	47.35	87.65	512	B	9	5.59	143.36	395
6388	47.35	87.75	518.6	B	9	5.53	146.47	632
6389	47.35	87.85	519.1	B	9	5.49	149.12	650
6390	47.35	87.95	526.6	B	9	5.42	153.59	642
6391	47.35	88.05	550.6	B	9	5.27	155.66	671
6392	47.35	88.15	599.8	B	9	5.01	159.06	673
6393	47.35	88.25	641.6	B	9	4.8	161.52	698
6394	47.35	88.35	681.6	B	9	4.61	162.79	689
6395	47.35	88.45	737.8	B	9	4.33	162.54	691
6396	47.35	88.55	764.3	B	9	4.17	161.15	422
6397	47.35	88.65	807.7	B	9	3.96	160.47	433
6398	47.35	88.75	915.6	B	9	3.55	161.37	448
6399	47.35	88.85	1094	B	9	2.83	162.82	480
6400	47.35	88.95	1048	B	9	2.83	160.43	469
6401	47.35	89.05	971.1	B	9	3.28	155.4	570
6402	47.35	89.15	1229.5	M	8	2.26	157.76	623
6403	47.35	89.25	1495	M	8	1.31	158.3	632
6404	47.35	89.35	1690.8	M	8	0.43	158.49	625
6405	47.35	89.45	1936.6	M	5	-0.57	160.08	592
6406	47.35	89.55	1977.2	M	5	-0.67	157.99	587
6407	47.35	89.65	1730.4	M	5	0.17	153.54	633
6408	47.35	89.75	1874.1	M	5	-0.2	154.11	641
6409	47.35	89.85	2203.3	M	5	-1.36	160.38	581
6410	47.35	89.95	2241.4	M	5	-2	165.89	629
6411	47.35	90.05	2064.6	M	5	-0.99	155.13	605
6412	47.35	90.15	2547.2	M	5	-2.67	171.83	577
6413	47.35	90.25	2773.1	M	5	-3.95	189.07	535
6414	47.35	90.35	2885.3	M	5	-4.29	195.24	513
6415	47.35	90.45	3038	M	5	-5.05	206.41	505
6608	47.25	85.75	1696.7	M	8	0.84	240.74	413
6609	47.25	85.85	1625.8	B	8	1.31	226.18	417
6610	47.25	85.95	1521.8	B	8	1.86	210.99	413
6611	47.25	86.05	1526.2	B	8	1.98	205.83	414
6612	47.25	86.15	1368.9	B	8	2.66	190.08	417
6613	47.25	86.25	1281.5	B	8	3.03	181.82	413
6614	47.25	86.35	1259.1	B	8	3.09	180	413
6615	47.25	86.45	1158.6	B	8	3.41	173.79	397
6616	47.25	86.55	1041.9	B	9	3.85	165.03	395
6617	47.25	86.65	916.4	B	9	4.4	155.85	381
6618	47.25	86.75	794.5	B	9	4.85	149.54	378
6619	47.25	86.85	668.3	B	9	5.37	142.26	362
6620	47.25	86.95	578.4	B	9	5.71	136.83	346
6621	47.25	87.05	466.7	B	9	5.97	132.62	396
6625	47.25	87.45	468.3	B	9	5.86	132.68	374
6626	47.25	87.55	475.5	B	9	5.81	134.96	374
6627	47.25	87.65	493.9	B	9	5.71	138.17	395
6628	47.25	87.75	515	B	9	5.59	143.44	396
6629	47.25	87.85	539.6	B	9	5.51	146.74	402
6630	47.25	87.95	555.1	B	9	5.4	150.28	402
6631	47.25	88.05	562	B	9	5.3	154.46	650
6632	47.25	88.15	568.7	B	9	5.23	155.01	650
6633	47.25	88.25	586.4	B	9	5.11	156.32	675
6634	47.25	88.35	626.8	B	9	4.88	158.43	698
6635	47.25	88.45	678.4	B	9	4.62	159	703
6636	47.25	88.55	696.8	B	9	4.48	158.82	421
6637	47.25	88.65	726.3	B	9	4.3	158.99	428
6638	47.25	88.75	791.1	B	9	3.98	159.98	439
6639	47.25	88.85	861.2	B	9	3.67	159.71	448
6640	47.25	88.95	919.1	B	9	3.38	159.4	472
6641	47.25	89.05	977	B	9	3.28	158.56	585
6642	47.25	89.15	1120.1	B	9	2.65	160.32	605
6643	47.25	89.25	1266.4	M	8	2	161.22	633
6644	47.25	89.35	1422.8	M	8	1.48	160.62	644
6645	47.25	89.45	1740.2	M	8	0.31	161.87	612
6646	47.25	89.55	1919	M	8	-0.48	163.92	592
6647	47.25	89.65	1678	M	8	0.3	158.81	648
6648	47.25	89.75	1438.2	M	8	1.17	153.18	651
6649	47.25	89.85	1616.3	M	8	0.65	153.69	653
6650	47.25	89.95	1702	M	5	0.59	152.3	639
6651	47.25	90.05	2229.9	M	5	-1.29	163.01	604
6652	47.25	90.15	2752.7	M	5	-3.57	187.4	512
6653	47.25	90.25	2760.9	M	5	-4.01	192.49	511
6654	47.25	90.35	2778.6	M	5	-4	192.58	554
6655	47.25	90.45	2903.5	M	5	-4.24	197.8	546
6821	47.15	83.05	1944	M	8	-1.67	436.12	850
6822	47.15	83.15	1912.1	M	8	-1.7	433.4	857
6847	47.15	85.65	2614.8	M	8	-4.23	359.91	383
6848	47.15	85.75	2365.2	M	8	-2.8	321.8	394
6849	47.15	85.85	2242.2	M	8	-2.22	304.36	389
6850	47.15	85.95	2013.9	M	8	-0.75	265.16	398
6851	47.15	86.05	1951.9	M	8	-0.17	247.68	398
6852	47.15	86.15	1912.8	M	8	-0.01	242.04	406
6853	47.15	86.25	1744	M	8	0.79	223.23	407
6854	47.15	86.35	1543.9	M	8	1.76	200.67	411
6855	47.15	86.45	1403.7	B	8	2.33	189.75	408
6856	47.15	86.55	1272	B	8	2.92	178.87	404
6857	47.15	86.65	1135	B	9	3.5	167.63	395
6858	47.15	86.75	946.7	B	9	4.27	155.51	381
6859	47.15	86.85	780.5	B	9	4.97	145.68	364
6860	47.15	86.95	667.1	B	9	5.44	138.37	356
6861	47.15	87.05	545.9	B	9	5.75	134.51	417
6862	47.15	87.15	468.4	B	9	6.04	130.86	396
6863	47.15	87.25	453.5	B	9	6.05	129.5	373
6864	47.15	87.35	478.5	B	9	5.99	130.58	374
6865	47.15	87.45	491.4	B	9	5.92	129.77	394
6866	47.15	87.55	500.9	B	9	5.85	131.58	395
6867	47.15	87.65	506.1	B	9	5.78	135.78	395
6868	47.15	87.75	519.9	B	9	5.71	138.65	402
6869	47.15	87.85	552.2	B	9	5.59	143.6	403
6870	47.15	87.95	576.7	B	9	5.42	148.9	401
6871	47.15	88.05	581.9	B	9	5.35	150.95	401
6872	47.15	88.15	590.9	B	9	5.27	154.18	414
6873	47.15	88.25	604.6	B	9	5.14	155.77	414
6874	47.15	88.35	627.9	B	9	5.01	157.29	414
6875	47.15	88.45	672	B	9	4.77	158.17	417
6876	47.15	88.55	687.1	B	9	4.54	159.52	418
6877	47.15	88.65	718.7	B	9	4.32	159.6	418
6878	47.15	88.75	732.8	B	9	4.25	158.98	420
6879	47.15	88.85	748.3	B	9	4.18	158.18	428
6880	47.15	88.95	759	B	9	4.08	157.4	484
6881	47.15	89.05	889.3	B	9	3.55	159.96	540
6882	47.15	89.15	1028.8	B	9	2.92	162.84	570
6883	47.15	89.25	1000.6	B	9	2.94	161.04	570
6884	47.15	89.35	1266	M	9	2.14	163.12	644
6885	47.15	89.45	1584.8	M	8	0.92	165.71	633
6886	47.15	89.55	1656	M	8	0.6	164.43	632
6887	47.15	89.65	1557	M	8	0.92	161.42	656
6888	47.15	89.75	1268.7	M	8	1.85	155.77	628
6889	47.15	89.85	1584.5	M	8	0.92	157.76	647
6890	47.15	89.95	1985.8	M	5	-0.61	163.74	626
6891	47.15	90.05	2383.2	M	5	-1.94	173.59	582
6892	47.15	90.15	2629.1	M	5	-3.27	186.64	576
6893	47.15	90.25	2378.8	M	5	-2.12	171.84	607
6894	47.15	90.35	2770.7	M	5	-3.68	191.54	554
6895	47.15	90.45	3003.3	M	5	-4.76	207.24	527
6896	47.15	90.55	2992	M	5	-4.62	205.78	527
7061	47.05	83.05	1324.6	M	8	1.58	373.47	905
7062	47.05	83.15	1413.6	M	8	0.82	381.78	909
7063	47.05	83.25	1389.3	M	8	1.43	367.52	882
7064	47.05	83.35	1776.2	M	8	-0.61	400.79	904
7065	47.05	83.45	2127.4	M	8	-2.41	431.11	854
7086	47.05	85.55	3249.5	M	8	-7.48	432.44	356
7087	47.05	85.65	3106	M	8	-6.84	415.13	368
7088	47.05	85.75	2945.2	M	8	-5.69	383.89	376
7089	47.05	85.85	2747.1	M	8	-4.78	357.57	376
7090	47.05	85.95	2362.1	M	8	-2.46	300.38	388
7091	47.05	86.05	2404.2	M	8	-2.28	294.93	379
7092	47.05	86.15	2286.8	M	8	-1.72	276.75	380
7093	47.05	86.25	2139.7	M	8	-0.97	258.44	387
7094	47.05	86.35	1915.5	M	8	0.14	232.82	393
7095	47.05	86.45	1643	M	8	1.31	206.06	409
7096	47.05	86.55	1360.8	B	8	2.58	181.36	412
7097	47.05	86.65	1146.5	B	8	3.53	164.76	395
7098	47.05	86.75	978.2	B	9	4.25	154.24	381
7099	47.05	86.85	855	B	9	4.78	146.9	361
7100	47.05	86.95	756.7	B	9	5.18	141.07	361
7101	47.05	87.05	654.8	B	9	5.46	136.6	437
7102	47.05	87.15	561.3	B	9	5.85	131.76	440
7103	47.05	87.25	492.6	B	9	6.09	128	416
7104	47.05	87.35	483	B	9	6.09	127.99	395
7105	47.05	87.45	508.2	B	9	5.97	129.42	402
7106	47.05	87.55	531.9	B	9	5.79	131.86	402
7107	47.05	87.65	520.1	B	9	5.82	134.5	402
7108	47.05	87.75	528.4	B	9	5.76	137.09	399
7109	47.05	87.85	537.6	B	9	5.72	139.71	403
7110	47.05	87.95	593.9	B	9	5.42	147.9	417
7111	47.05	88.05	620.5	B	9	5.24	151.11	415
7112	47.05	88.15	643.8	B	9	5.09	152.78	415
7113	47.05	88.25	667.6	B	9	4.92	157	412
7114	47.05	88.35	686.7	B	9	4.81	158.18	418
7115	47.05	88.45	697.9	B	9	4.72	159.08	417
7116	47.05	88.55	704.3	B	9	4.54	159.85	419
7117	47.05	88.65	736.2	B	9	4.34	160.24	419
7118	47.05	88.75	786.9	B	9	4.06	163.29	422
7119	47.05	88.85	824.4	B	9	3.81	164.43	428
7120	47.05	88.95	802.1	B	9	3.88	162.12	501
7121	47.05	89.05	790.5	B	9	3.87	161.23	501
7122	47.05	89.15	791.9	B	9	3.79	160.8	497
7123	47.05	89.25	828.6	B	9	3.58	161.01	518
7124	47.05	89.35	921	B	9	3.14	163	541
7125	47.05	89.45	1011.7	M	9	2.83	163.43	639
7126	47.05	89.55	1160.9	M	9	2.29	163.63	651
7127	47.05	89.65	1425.6	M	8	1.43	165.2	637
7128	47.05	89.75	1444.8	M	8	1.24	164.08	617
7129	47.05	89.85	1475	M	8	1.22	162.4	627
7130	47.05	89.95	1636.3	M	8	0.77	161.66	624
7131	47.05	90.05	2028.3	M	8	-0.63	166.9	600
7132	47.05	90.15	2135.6	M	8	-1.36	171.16	602
7133	47.05	90.25	1985.7	M	8	-0.64	163.34	616
7134	47.05	90.35	2382.5	M	5	-2.22	176.11	610
7135	47.05	90.45	2618.2	M	5	-3.14	185.96	607
7136	47.05	90.55	2863.1	M	5	-4.16	200.4	547
7137	47.05	90.65	2760.7	M	5	-3.78	194.33	546
7300	46.95	82.95	896.8	M	8	4.14	332.94	697
7301	46.95	83.05	942.9	M	8	3.85	333.69	702
7302	46.95	83.15	986	M	8	3.61	332.29	745
7303	46.95	83.25	1102.9	M	8	3.03	337.2	745
7304	46.95	83.35	1346.9	M	8	1.92	350.79	904
7305	46.95	83.45	1717.6	M	8	-0.09	380.9	885
7306	46.95	83.55	1787.2	M	8	-0.38	382.22	431
7307	46.95	83.65	2082.2	M	8	-1.9	405.8	421
7308	46.95	83.75	2051	M	8	-2.14	405.74	427
7309	46.95	83.85	1909.9	M	8	-1.48	392.9	430
7310	46.95	83.95	1664.4	M	8	-0.3	362.18	432
7311	46.95	84.05	1422.5	M	8	0.77	339.16	422
7312	46.95	84.15	1274.5	M	8	1.91	311.89	397
7313	46.95	84.25	1176.2	M	8	2.73	294.36	371
7314	46.95	84.35	1227.3	M	8	2.65	290.89	398
7315	46.95	84.45	1372.4	M	8	1.97	295.5	393
7316	46.95	84.55	1494	M	8	1.33	298.74	402
7317	46.95	84.65	1618.9	M	8	0.8	302.44	409
7318	46.95	84.75	1788.2	M	8	0.03	309.07	407
7319	46.95	84.85	1817	M	8	-0.14	303.94	389
7320	46.95	84.95	2040.3	M	8	-1.05	315.76	386
7321	46.95	85.05	2148	M	8	-1.62	322.41	384
7322	46.95	85.15	1971.2	M	8	-0.7	294.51	558
7323	46.95	85.25	1943.9	M	8	-0.15	274.74	575
7324	46.95	85.35	2018.6	M	8	-0.41	273.94	575
7325	46.95	85.45	2113.2	M	8	-0.8	277.72	557
7326	46.95	85.55	2260.1	M	8	-1.41	285.64	581
7327	46.95	85.65	2154.9	M	8	-0.83	267.51	581
7328	46.95	85.75	2030.3	M	8	-0.24	248.83	576
7329	46.95	85.85	1937.7	M	8	0.27	233.7	581
7330	46.95	85.95	1854.9	M	8	0.8	219.06	580
7331	46.95	86.05	1951	M	8	0.35	228.5	594
7332	46.95	86.15	1914	M	8	0.49	224.33	414
7333	46.95	86.25	1804.1	M	8	0.81	215.82	589
7334	46.95	86.35	1571.8	B	8	1.88	192.94	574
7335	46.95	86.45	1355.1	B	8	2.76	176.99	419
7336	46.95	86.55	1184.4	B	8	3.48	165.2	404
7337	46.95	86.65	1100.6	B	8	3.79	160.37	473
7338	46.95	86.75	1079.6	B	9	3.76	160.79	475
7339	46.95	86.85	1023.2	B	9	3.96	157.64	463
7340	46.95	86.95	1008.9	B	9	3.99	157.36	462
7341	46.95	87.05	945	B	9	4.19	154.54	454
7342	46.95	87.15	810.7	B	9	4.72	147.13	451
7343	46.95	87.25	626.8	B	9	5.48	136.31	436
7344	46.95	87.35	488	B	9	6.08	128.91	403
7345	46.95	87.45	467.2	B	9	6.17	128.55	402
7346	46.95	87.55	527.8	B	9	5.92	131.84	402
7347	46.95	87.65	529.9	B	9	5.83	133.83	402
7348	46.95	87.75	540	B	9	5.8	136.8	402
7349	46.95	87.85	544.7	B	9	5.73	138.7	402
7350	46.95	87.95	566.5	B	9	5.61	144.11	419
7351	46.95	88.05	630.9	B	9	5.26	150.5	426
7352	46.95	88.15	668	B	9	5.03	153.58	419
7353	46.95	88.25	695.2	B	9	4.85	156.29	417
7354	46.95	88.35	729.5	B	9	4.67	158.34	418
7355	46.95	88.45	746.9	B	9	4.51	160.36	413
7356	46.95	88.55	750.3	B	9	4.41	162.05	414
7357	46.95	88.65	773.1	B	9	4.24	164.14	422
7358	46.95	88.75	780.2	B	9	4.16	162.97	422
7359	46.95	88.85	809.3	B	9	3.99	164.09	484
7360	46.95	88.95	869.8	B	9	3.67	165.88	496
7361	46.95	89.05	914.2	B	9	3.38	167.05	496
7362	46.95	89.15	912.5	B	9	3.31	166.67	496
7363	46.95	89.25	910.3	B	9	3.27	166.12	520
7364	46.95	89.35	915.3	B	9	3.19	166.6	537
7365	46.95	89.45	886.3	B	9	3.24	165.59	517
7366	46.95	89.55	872.2	B	9	3.29	163.53	571
7367	46.95	89.65	1179.2	M	9	2.44	164.42	626
7368	46.95	89.75	1386.5	M	8	1.53	167.13	611
7369	46.95	89.85	1412.3	M	8	1.49	165.97	597
7370	46.95	89.95	1615.6	M	8	0.81	166.2	623
7371	46.95	90.05	1750	M	8	0.46	165.36	626
7372	46.95	90.15	1892.8	M	8	-0.24	166.7	602
7373	46.95	90.25	1822.7	M	8	-0.01	163.68	626
7374	46.95	90.35	1958.1	M	8	-0.25	162.64	640
7375	46.95	90.45	2382.8	M	5	-1.88	174.49	609
7376	46.95	90.55	2341.7	M	5	-1.9	174.5	628
7377	46.95	90.65	2416.2	M	5	-1.82	170.22	617
7378	46.95	90.75	2694.5	M	8	-3.24	186.84	563
7379	46.95	90.85	2607.4	M	8	-2.83	178.81	544
7540	46.85	82.95	664.2	M	8	5.55	309.5	605
7541	46.85	83.05	686.4	M	8	5.4	307.05	620
7542	46.85	83.15	723.6	M	8	5.21	304.79	619
7543	46.85	83.25	792.5	M	8	4.84	304.52	637
7544	46.85	83.35	891	M	8	4.29	307.54	752
7545	46.85	83.45	1018	M	8	3.54	313.69	807
7546	46.85	83.55	1051.8	M	8	3.28	313.29	362
7547	46.85	83.65	1098.3	M	8	3.03	312.86	372
7548	46.85	83.75	1089.9	M	8	3.08	306.73	394
7549	46.85	83.85	1040.1	M	8	3.35	297.46	395
7550	46.85	83.95	1001.2	M	8	3.54	289.7	364
7551	46.85	84.05	897.1	M	8	4.12	274.51	330
7552	46.85	84.15	907.9	M	8	4.23	268.38	331
7553	46.85	84.25	965	M	8	4.08	266.77	351
7554	46.85	84.35	1158.7	M	8	3.35	273.29	375
7555	46.85	84.45	1534	M	8	1.58	295.63	422
7556	46.85	84.55	1937	M	8	-0.66	329.35	418
7557	46.85	84.65	2212.4	M	8	-2.08	352.52	385
7558	46.85	84.75	2178	M	8	-1.9	341.59	377
7559	46.85	84.85	2108.5	M	8	-1.49	327.41	375
7560	46.85	84.95	1950.4	M	8	-0.71	303.66	384
7561	46.85	85.05	1751.9	M	8	0.35	274.25	543
7562	46.85	85.15	1603.2	M	8	1.28	249.01	537
7563	46.85	85.25	1549.7	M	8	1.71	232.72	522
7564	46.85	85.35	1508.2	M	8	2.07	217.65	522
7565	46.85	85.45	1493	M	8	2.29	206.05	535
7566	46.85	85.55	1480.1	M	8	2.47	195.32	535
7567	46.85	85.65	1498.2	M	8	2.51	188.23	523
7568	46.85	85.75	1452.5	B	8	2.78	178.26	525
7569	46.85	85.85	1382.9	B	8	3.09	170.14	525
7570	46.85	85.95	1347.6	B	8	3.22	166.47	515
7571	46.85	86.05	1311.2	B	9	3.42	162.83	486
7572	46.85	86.15	1260.3	B	9	3.58	161.02	486
7573	46.85	86.25	1219.5	B	9	3.66	159.83	468
7574	46.85	86.35	1167.4	B	8	3.76	158.46	467
7575	46.85	86.45	1133.8	B	8	3.89	157.05	454
7576	46.85	86.55	1198.2	B	8	3.57	162.36	468
7577	46.85	86.65	1253.6	B	8	3.2	169.47	486
7578	46.85	86.75	1142.9	B	9	3.55	163.74	475
7579	46.85	86.85	994.3	B	9	4.17	154.55	436
7580	46.85	86.95	901.8	B	9	4.52	149.86	463
7581	46.85	87.05	796.4	B	9	4.95	144.23	398
7582	46.85	87.15	693.8	B	9	5.4	137.87	432
7583	46.85	87.25	571.3	B	9	5.91	132.54	419
7584	46.85	87.35	526.5	B	9	6.07	129.77	416
7585	46.85	87.45	530.6	B	9	6.03	131.01	419
7586	46.85	87.55	540.2	B	9	5.96	133.26	416
7587	46.85	87.65	555.3	B	9	5.82	135.08	416
7588	46.85	87.75	558.4	B	9	5.8	138.11	403
7589	46.85	87.85	561.3	B	9	5.72	140.64	403
7590	46.85	87.95	562.4	B	9	5.66	144.14	416
7591	46.85	88.05	587.4	B	9	5.53	147.65	417
7592	46.85	88.15	650	B	9	5.19	152.1	422
7593	46.85	88.25	711.7	B	9	4.84	156.53	418
7594	46.85	88.35	745.1	B	9	4.67	158.78	426
7595	46.85	88.45	769.1	B	9	4.47	161.53	422
7596	46.85	88.55	766.2	B	9	4.36	164	419
7597	46.85	88.65	711.9	B	9	4.5	161.92	420
7598	46.85	88.75	695.7	B	9	4.61	159.34	471
7599	46.85	88.85	762	B	9	4.25	162.27	478
7600	46.85	88.95	806	B	9	3.96	164.45	485
7601	46.85	89.05	868.2	B	9	3.67	166.68	492
7602	46.85	89.15	935	B	9	3.3	170.59	512
7603	46.85	89.25	955.4	B	9	3.16	171.18	512
7604	46.85	89.35	986.1	B	9	2.99	171.45	514
7605	46.85	89.45	967.5	B	9	2.99	170.43	511
7606	46.85	89.55	946.6	B	9	3.08	167.66	516
7607	46.85	89.65	965.7	B	9	3.03	164.34	516
7608	46.85	89.75	1029.3	M	9	2.85	163.73	565
7609	46.85	89.85	1341.3	M	8	1.9	167.18	637
7610	46.85	89.95	1532.8	M	8	1.15	169.9	605
7611	46.85	90.05	1630.2	M	8	0.79	169.25	610
7612	46.85	90.15	1690.6	M	8	0.52	167.53	616
7613	46.85	90.25	1691.2	M	8	0.31	165.63	637
7614	46.85	90.35	1682.1	M	9	0.74	160.83	646
7615	46.85	90.45	1995.4	M	9	-0.74	167.41	658
7616	46.85	90.55	1874.8	M	9	0.06	157.81	656
7617	46.85	90.65	2252	M	8	-1.34	168.46	623
7618	46.85	90.75	2567.2	M	8	-2.48	179.47	607
7619	46.85	90.85	2680.1	M	8	-3	185.17	545
7779	46.75	82.85	556.4	M	8	6.32	294.55	626
7780	46.75	82.95	544.7	M	8	6.51	291.23	550
7781	46.75	83.05	552.7	M	8	6.44	289.11	575
7782	46.75	83.15	595.1	M	8	6.15	286.28	577
7783	46.75	83.25	632.3	M	8	5.83	284.39	601
7784	46.75	83.35	695.5	M	8	5.48	283.42	620
7785	46.75	83.45	756.3	M	8	5.08	284.05	638
7786	46.75	83.55	771.4	M	8	4.94	280.44	309
7787	46.75	83.65	767.3	M	8	4.99	274.1	309
7788	46.75	83.75	769.5	M	8	4.98	269.32	305
7789	46.75	83.85	749.7	M	8	5.06	262.51	305
7790	46.75	83.95	720.1	M	8	5.23	254.53	300
7791	46.75	84.05	722.4	M	8	5.28	248.94	291
7792	46.75	84.15	809.9	M	8	4.92	249.93	331
7793	46.75	84.25	948.6	M	8	4.27	256.14	363
7794	46.75	84.35	1131.6	M	8	3.51	264.29	398
7795	46.75	84.45	1379.7	M	8	2.46	275.27	406
7796	46.75	84.55	1734.1	M	8	0.89	294.65	425
7797	46.75	84.65	2188.2	M	8	-1.9	343.88	394
7798	46.75	84.75	2048.7	M	8	-1.13	320.54	565
7799	46.75	84.85	2149.5	M	8	-1.62	322.88	537
7800	46.75	84.95	2030.1	M	8	-0.71	300.83	562
7801	46.75	85.05	1835.9	M	8	0.29	276.12	565
7802	46.75	85.15	1570.2	M	8	1.91	233.51	580
7803	46.75	85.25	1568	M	8	2.22	220.27	599
7804	46.75	85.35	1523.6	M	8	2.54	207.89	596
7805	46.75	85.45	1396.6	B	8	3.19	187.65	574
7806	46.75	85.55	1272.9	B	8	3.78	169	516
7807	46.75	85.65	1240.8	B	8	4.04	159.37	487
7808	46.75	85.75	1206.1	B	8	4.21	152.86	468
7809	46.75	85.85	1156.6	B	8	4.31	150.65	457
7810	46.75	85.95	1145.8	B	9	4.31	150.05	457
7811	46.75	86.05	1156.4	B	9	4.29	149.35	456
7812	46.75	86.15	1124.7	B	9	4.37	148.12	455
7813	46.75	86.25	1165.2	B	9	4.14	152.64	455
7814	46.75	86.35	1143.2	B	9	4.05	154.27	455
7815	46.75	86.45	1042.1	B	9	4.43	148.94	430
7816	46.75	86.55	1030	B	9	4.42	149.79	430
7817	46.75	86.65	1004.2	B	9	4.36	150.95	433
7818	46.75	86.75	888.5	B	9	4.81	145.98	420
7819	46.75	86.85	782.1	B	9	5.24	141.69	396
7820	46.75	86.95	696.7	B	9	5.57	136.69	372
7821	46.75	87.05	652.4	B	9	5.73	134.36	373
7822	46.75	87.15	588.8	B	9	5.95	132.24	374
7823	46.75	87.25	525.9	B	9	6.16	129.99	418
7824	46.75	87.35	560.5	B	9	6.03	131.3	416
7825	46.75	87.45	591.4	B	9	5.83	134.39	416
7826	46.75	87.55	544.2	B	9	6.02	133.82	416
7827	46.75	87.65	575.8	B	9	5.83	136.31	416
7828	46.75	87.75	580.7	B	9	5.78	140.14	401
7829	46.75	87.85	592.3	B	9	5.65	142.66	401
7830	46.75	87.95	586.4	B	9	5.62	144.98	414
7831	46.75	88.05	642.3	B	9	5.38	149.27	426
7832	46.75	88.15	747.7	B	9	4.84	157.09	428
7833	46.75	88.25	738.7	B	9	4.72	158.89	429
7834	46.75	88.35	705	B	9	4.83	158.2	421
7835	46.75	88.45	690.3	B	9	4.81	157.99	421
7836	46.75	88.55	694.4	B	9	4.72	160.3	419
7837	46.75	88.65	707.9	B	9	4.63	160.48	419
7838	46.75	88.75	747.1	B	9	4.43	162.56	469
7839	46.75	88.85	797.4	B	9	4.15	165.54	485
7840	46.75	88.95	814.9	B	9	3.99	166.93	485
7841	46.75	89.05	819.8	B	9	3.94	167.13	484
7842	46.75	89.15	879.1	B	9	3.58	169.38	494
7843	46.75	89.25	888.9	B	9	3.48	169.92	494
7844	46.75	89.35	893	B	9	3.4	170.07	494
7845	46.75	89.45	911.2	B	9	3.29	169.86	491
7846	46.75	89.55	948.8	B	9	3.15	169.07	510
7847	46.75	89.65	995.8	B	9	2.98	166.84	514
7848	46.75	89.75	1049.4	B	9	2.82	166.97	531
7849	46.75	89.85	1299	M	8	2.12	170.23	645
7850	46.75	89.95	1718.6	M	8	0.53	176.4	631
7851	46.75	90.05	1708	M	8	0.47	174.87	616
7852	46.75	90.15	1511.3	M	8	1.2	169.47	595
7853	46.75	90.25	1530.1	M	8	1.08	166.42	612
7854	46.75	90.35	1449.4	M	9	1.5	161.87	625
7855	46.75	90.45	1485.8	M	9	1.23	157.77	628
7856	46.75	90.55	1688.6	M	9	0.75	154.95	634
7857	46.75	90.65	2069.8	M	9	-0.5	161.53	602
7858	46.75	90.75	2540.8	M	8	-2.43	182.37	607
7859	46.75	90.85	2777.8	M	8	-3.57	197.15	577
7860	46.75	90.95	2706.2	M	8	-3.19	189.31	545
8019	46.65	82.85	468.3	M	8	6.93	277.35	530
8020	46.65	82.95	480.7	M	8	6.97	275.55	531
8021	46.65	83.05	485	M	8	6.96	273.13	534
8022	46.65	83.15	497.5	M	8	6.84	268.47	551
8023	46.65	83.25	523	M	8	6.63	265.08	579
8024	46.65	83.35	574.1	M	8	6.33	263.3	581
8025	46.65	83.45	608.1	M	8	6.12	260.72	578
8026	46.65	83.55	620.2	M	8	6.01	256.14	291
8027	46.65	83.65	627.6	M	8	5.92	252.25	285
8028	46.65	83.75	624.2	M	8	5.91	246.79	285
8029	46.65	83.85	622.3	M	8	5.89	242.31	285
8030	46.65	83.95	640.4	M	8	5.82	238.42	284
8031	46.65	84.05	713.9	M	8	5.48	239.65	300
8032	46.65	84.15	904.3	M	8	4.67	249.18	400
8033	46.65	84.25	1292.3	M	8	2.69	279.96	426
8034	46.65	84.35	1552.4	M	8	1.46	297.11	423
8035	46.65	84.45	1880.6	M	8	-0.18	317.93	418
8036	46.65	84.55	1923.1	M	8	-0.5	317.04	393
8037	46.65	84.65	1707.5	M	8	0.78	285.34	422
8038	46.65	84.75	1673.8	M	8	1.18	271.96	559
8039	46.65	84.85	1841.6	M	8	0.45	278.38	574
8040	46.65	84.95	2013.1	M	8	-0.41	289.78	567
8041	46.65	85.05	2029.4	M	8	-0.48	285.91	562
8042	46.65	85.15	1938.9	M	8	-0.12	271.04	567
8043	46.65	85.25	1936.2	M	8	0.07	259.82	591
8044	46.65	85.35	1934.8	M	8	0.21	252.26	588
8045	46.65	85.45	1791	M	8	1.04	229.84	581
8046	46.65	85.55	1549.7	B	8	2.2	200.58	552
8047	46.65	85.65	1373.1	B	8	3.42	170.08	528
8048	46.65	85.75	1281.9	B	8	3.86	159.29	518
8049	46.65	85.85	1145.1	B	8	4.42	149.91	469
8050	46.65	85.95	1007.7	B	9	5.01	142.88	431
8051	46.65	86.05	1038.2	B	9	4.93	142.67	459
8052	46.65	86.15	1205.7	B	9	4.1	152.56	518
8053	46.65	86.25	1342	B	9	3.37	163.94	517
8054	46.65	86.35	1291.4	B	9	3.4	164.06	520
8055	46.65	86.45	998.9	B	9	4.71	146.21	462
8056	46.65	86.55	902.5	B	9	5.15	139.87	395
8057	46.65	86.65	873.4	B	9	5.21	139.92	393
8058	46.65	86.75	856.5	B	9	5.22	140.24	435
8059	46.65	86.85	834.2	B	9	5.18	141.93	439
8060	46.65	86.95	741.8	B	9	5.51	139.82	398
8061	46.65	87.05	665.3	B	9	5.77	136.39	390
8062	46.65	87.15	542.5	B	9	6.26	130.48	358
8063	46.65	87.25	456.1	B	9	6.59	126.19	395
8064	46.65	87.35	434.8	B	9	6.73	125.26	403
8065	46.65	87.45	494.9	B	9	6.44	129.46	416
8066	46.65	87.55	537.2	B	9	6.07	134.97	416
8067	46.65	87.65	557.3	B	9	6.02	135.75	416
8068	46.65	87.75	587.7	B	9	5.77	142.28	416
8069	46.65	87.85	584.4	B	9	5.71	143.23	414
8070	46.65	87.95	606.1	B	9	5.57	146.34	424
8071	46.65	88.05	663.7	B	9	5.26	152.07	425
8072	46.65	88.15	702.7	B	9	5.05	156.1	420
8073	46.65	88.25	675.8	B	9	5.08	155.31	421
8074	46.65	88.35	687.5	B	9	4.97	157.75	421
8075	46.65	88.45	724.9	B	9	4.72	160.71	429
8076	46.65	88.55	764.6	B	9	4.49	163.99	427
8077	46.65	88.65	771.6	B	9	4.42	164.83	478
8078	46.65	88.75	799.8	B	9	4.23	165.86	477
8079	46.65	88.85	822.7	B	9	4.07	167.89	484
8080	46.65	88.95	855.3	B	9	3.88	170.11	484
8081	46.65	89.05	888.1	B	9	3.65	171.75	492
8082	46.65	89.15	862.4	B	9	3.69	170.19	490
8083	46.65	89.25	861.1	B	9	3.71	169.21	482
8084	46.65	89.35	858.3	B	9	3.7	169.01	489
8085	46.65	89.45	915	B	9	3.41	170.58	491
8086	46.65	89.55	934.1	B	9	3.3	169.27	489
8087	46.65	89.65	983.4	B	9	3.12	167.97	511
8088	46.65	89.75	1028.7	B	9	2.93	168.12	514
8089	46.65	89.85	1120.7	M	9	2.66	169.26	570
8090	46.65	89.95	1417.2	M	9	1.9	172.52	645
8091	46.65	90.05	1743.7	M	8	0.39	178.84	619
8092	46.65	90.15	1443.3	M	8	1.47	170.99	598
8093	46.65	90.25	1422.1	M	8	1.56	168.15	610
8094	46.65	90.35	1292.1	M	9	2.12	161.66	627
8095	46.65	90.45	1382.8	M	9	1.84	158.45	622
8096	46.65	90.55	1761.9	M	9	0.65	159.39	654
8097	46.65	90.65	2033.5	M	9	-0.45	163.86	620
8098	46.65	90.75	1922.6	M	9	0.03	154.92	643
8099	46.65	90.85	2220.2	M	8	-0.65	158.68	635
8100	46.65	90.95	2473	M	8	-2.04	174.89	576
8259	46.55	82.85	428.5	M	8	7.2	264.4	465
8260	46.55	82.95	433.8	M	8	7.23	261.8	465
8261	46.55	83.05	427.4	M	8	7.24	257.77	465
8262	46.55	83.15	430.6	M	8	7.19	253.73	465
8263	46.55	83.25	439	M	8	7.08	249.44	472
8264	46.55	83.35	460.7	M	8	6.92	246.11	530
8265	46.55	83.45	483.2	M	8	6.76	242.88	531
8266	46.55	83.55	496	M	8	6.68	238.43	274
8267	46.55	83.65	511.9	M	8	6.57	234.73	276
8268	46.55	83.75	534	M	8	6.44	231.92	276
8269	46.55	83.85	587.5	M	8	6.23	230.08	291
8270	46.55	83.95	731.7	M	8	5.72	234.35	382
8271	46.55	84.05	1129.9	M	8	4.04	260.06	423
8272	46.55	84.15	1675.1	M	8	1.13	306.27	428
8273	46.55	84.25	2080.9	M	8	-1.28	346.42	420
8274	46.55	84.35	2143	M	8	-1.76	350.92	379
8275	46.55	84.45	2004.4	M	8	-1.06	329.68	379
8276	46.55	84.55	1857.7	M	8	-0.24	308.16	405
8277	46.55	84.65	1652.5	M	8	1.02	277.95	399
8278	46.55	84.75	1442.5	M	8	2.34	248.04	406
8279	46.55	84.85	1217.6	B	8	3.45	222.99	523
8280	46.55	84.95	1229.8	B	8	3.42	214.92	524
8281	46.55	85.05	1275.5	B	8	3.23	211.29	520
8282	46.55	85.15	1261.2	B	8	3.41	202.37	524
8283	46.55	85.25	1226.1	B	8	3.69	190.42	522
8284	46.55	85.35	1177.5	B	9	4.06	178.08	523
8285	46.55	85.45	1130.2	B	9	4.38	167.23	524
8286	46.55	85.55	1063.7	B	9	4.74	157.15	495
8287	46.55	85.65	1028.2	B	9	5.02	149.57	475
8288	46.55	85.75	1051.6	B	9	5	147	434
8289	46.55	85.85	1006	B	9	5.13	143.47	433
8290	46.55	85.95	899.2	B	9	5.55	138.32	420
8291	46.55	86.05	895.8	B	9	5.52	136.74	420
8292	46.55	86.15	992.2	B	9	5.05	141.5	524
8293	46.55	86.25	1025.8	B	9	4.7	145.64	525
8294	46.55	86.35	910.9	B	9	5.14	140.33	496
8295	46.55	86.45	813.4	B	9	5.57	136.83	398
8296	46.55	86.55	767.8	B	9	5.75	134.32	383
8297	46.55	86.65	783.3	B	9	5.68	134.69	386
8298	46.55	86.75	884.8	B	9	5.19	141.57	435
8299	46.55	86.85	909.5	B	9	4.9	146.28	435
8300	46.55	86.95	801.6	B	9	5.37	142.43	396
8301	46.55	87.05	703.2	B	9	5.79	138.04	382
8302	46.55	87.15	625.4	B	9	6.09	133.87	426
8303	46.55	87.25	541.8	B	9	6.41	130.46	418
8304	46.55	87.35	505.9	B	9	6.57	129.24	416
8305	46.55	87.45	494.4	B	9	6.57	129.98	416
8306	46.55	87.55	571.3	B	9	6.08	136.74	416
8307	46.55	87.65	518.6	B	9	6.22	135.42	416
8308	46.55	87.75	581.3	B	9	5.87	142.28	418
8309	46.55	87.85	597.3	B	9	5.67	145.55	416
8310	46.55	87.95	599	B	9	5.65	147.27	417
8311	46.55	88.05	625.3	B	9	5.49	149.92	414
8312	46.55	88.15	640.9	B	9	5.35	153.52	419
8313	46.55	88.25	649	B	9	5.23	155.07	418
8314	46.55	88.35	664.7	B	9	5.13	156.84	417
8315	46.55	88.45	684	B	9	5.01	159.24	470
8316	46.55	88.55	702.5	B	9	4.88	160.24	484
8317	46.55	88.65	750.7	B	9	4.62	164.81	482
8318	46.55	88.75	780.9	B	9	4.42	165.86	478
8319	46.55	88.85	810.9	B	9	4.23	167.89	480
8320	46.55	88.95	828.8	B	9	4.08	169.01	482
8321	46.55	89.05	859.1	B	9	3.92	169.83	490
8322	46.55	89.15	873.4	B	9	3.79	170.4	490
8323	46.55	89.25	837.1	B	9	3.92	168.1	484
8324	46.55	89.35	847.7	B	9	3.84	168.39	485
8325	46.55	89.45	881.6	B	9	3.69	168.3	489
8326	46.55	89.55	923.3	B	9	3.5	168.34	491
8327	46.55	89.65	961.8	B	9	3.33	166.88	510
8328	46.55	89.75	1003.8	B	9	3.17	166.99	514
8329	46.55	89.85	1061.7	B	9	2.96	167.65	527
8330	46.55	89.95	1146.8	M	9	2.65	168.94	552
8331	46.55	90.05	1358.8	M	9	1.84	172.96	628
8332	46.55	90.15	1334.9	M	9	1.87	170.76	605
8333	46.55	90.25	1266.5	M	9	2.19	165.53	582
8334	46.55	90.35	1377.3	M	9	2.01	162.75	634
8335	46.55	90.45	1676.8	M	9	0.87	164.28	637
8336	46.55	90.55	1871	M	9	0.24	164.12	626
8337	46.55	90.65	1751.1	M	9	0.53	156.15	632
8338	46.55	90.75	1535.1	M	9	1.37	141.34	624
8339	46.55	90.85	1849.8	M	9	0.54	146.35	644
8340	46.55	90.95	2178.3	M	8	-0.64	157.37	605
8498	46.45	82.75	423.4	M	8	7.15	260.06	267
8499	46.45	82.85	424.6	M	8	7.26	256.03	259
8500	46.45	82.95	424.7	M	8	7.35	251.15	229
8501	46.45	83.05	408.5	M	8	7.36	246.49	224
8502	46.45	83.15	415	M	8	7.34	242.46	450
8503	46.45	83.25	422.6	M	8	7.27	238.47	450
8504	46.45	83.35	430.6	M	8	7.18	234.57	453
8505	46.45	83.45	448.8	M	8	7.05	231.02	255
8506	46.45	83.55	477.5	M	8	6.93	227.95	272
8507	46.45	83.65	504.3	M	8	6.77	225.39	272
8508	46.45	83.75	542.4	M	8	6.56	223.62	283
8509	46.45	83.85	668.7	M	8	6.04	228.04	310
8510	46.45	83.95	1122.7	M	8	3.74	262.74	400
8511	46.45	84.05	1581.2	M	8	1.53	300	431
8512	46.45	84.15	1813.2	M	8	0.36	314.61	425
8513	46.45	84.25	2077	M	8	-1.14	339.68	391
8514	46.45	84.35	2083.7	M	8	-1.41	338.53	378
8515	46.45	84.45	1954.1	M	8	-0.62	317.75	389
8516	46.45	84.55	1962.2	M	8	-0.59	312.83	410
8517	46.45	84.65	1843.6	M	8	-0.11	298.31	418
8518	46.45	84.75	1499.2	B	9	1.95	250.91	407
8519	46.45	84.85	1066	B	9	4.3	204.47	395
8520	46.45	84.95	1089.5	B	9	4.33	198	524
8521	46.45	85.05	1048.9	B	9	4.46	191.55	525
8522	46.45	85.15	869.5	B	9	5.49	171.06	434
8523	46.45	85.25	817.6	B	9	5.82	159.05	422
8524	46.45	85.35	767.5	B	9	6.15	150.65	402
8525	46.45	85.45	720.9	B	9	6.4	143.37	398
8526	46.45	85.55	692.3	B	9	6.57	138.99	390
8527	46.45	85.65	751.7	B	9	6.35	136.78	422
8528	46.45	85.75	944.8	B	9	5.53	142.31	467
8529	46.45	85.85	949.3	B	9	5.41	141.74	467
8530	46.45	85.95	821.2	B	9	5.94	135	434
8531	46.45	86.05	752	B	9	6.24	130.14	382
8532	46.45	86.15	743.1	B	9	6.26	129.07	388
8533	46.45	86.25	707.2	B	9	6.36	127.27	386
8534	46.45	86.35	677.4	B	9	6.45	127.19	374
8535	46.45	86.45	676.2	B	9	6.38	130.06	374
8536	46.45	86.55	669.9	B	9	6.37	129.67	371
8537	46.45	86.65	719.4	B	9	6.09	131.83	371
8538	46.45	86.75	714.3	B	9	6.02	132.19	371
8539	46.45	86.85	710.1	B	9	6	133.32	383
8540	46.45	86.95	696.2	B	9	5.99	134.9	371
8541	46.45	87.05	663.1	B	9	6.04	136.92	371
8542	46.45	87.15	626.4	B	9	6.15	135.26	412
8543	46.45	87.25	624.7	B	9	6.08	136.61	416
8544	46.45	87.35	613.1	B	9	6.09	136.4	415
8545	46.45	87.45	596.2	B	9	6.12	137.45	416
8546	46.45	87.55	604.6	B	9	6.04	138.59	416
8547	46.45	87.65	567.5	B	9	6.1	138.91	417
8548	46.45	87.75	558.2	B	9	6.1	141.19	417
8549	46.45	87.85	607.3	B	9	5.8	145.99	418
8550	46.45	87.95	640.2	B	9	5.54	150.12	415
8551	46.45	88.05	667.7	B	9	5.39	152.48	422
8552	46.45	88.15	708.2	B	9	5.13	157.89	418
8553	46.45	88.25	722.1	B	9	4.99	160.42	420
8554	46.45	88.35	736.2	B	9	4.88	162.39	420
8555	46.45	88.45	735.9	B	9	4.83	162.77	483
8556	46.45	88.55	707.6	B	9	4.91	161.73	469
8557	46.45	88.65	732.3	B	9	4.74	164.99	469
8558	46.45	88.75	750.2	B	9	4.61	166.04	478
8559	46.45	88.85	763.1	B	9	4.52	166.25	478
8560	46.45	88.95	792.2	B	9	4.32	168.2	478
8561	46.45	89.05	801.1	B	9	4.24	168.14	484
8562	46.45	89.15	837.6	B	9	4.06	168.86	492
8563	46.45	89.25	830.6	B	9	4.05	167.82	484
8564	46.45	89.35	844.3	B	9	3.94	167.94	491
8565	46.45	89.45	859.6	B	9	3.84	167.18	489
8566	46.45	89.55	879.1	B	9	3.74	165.54	489
8567	46.45	89.65	915.3	B	9	3.59	165.11	491
8568	46.45	89.75	980.4	B	9	3.33	166.54	511
8569	46.45	89.85	1020.2	B	9	3.2	166.36	531
8570	46.45	89.95	1050.9	B	9	3.09	164.87	516
8571	46.45	90.05	1160.5	M	9	2.7	166.44	556
8572	46.45	90.15	1314.7	M	9	2.05	170.57	605
8573	46.45	90.25	1208.2	M	9	2.52	162.26	582
8574	46.45	90.35	1438.4	M	9	1.85	163.57	634
8575	46.45	90.45	1472.8	M	9	1.54	161.34	616
8576	46.45	90.55	1561.5	M	9	1.46	155.32	637
8577	46.45	90.65	1392.4	M	9	1.87	144.38	634
8578	46.45	90.75	1334.5	M	9	2.14	134.09	601
8579	46.45	90.85	1600.6	M	9	1.47	135.24	634
8580	46.45	90.95	1850.3	M	9	0.64	141.06	623
8737	46.35	82.65	509.3	M	8	6.7	264.98	293
8738	46.35	82.75	513.1	M	8	6.69	262.55	277
8739	46.35	82.85	464.7	M	8	7.01	252.45	277
8740	46.35	82.95	447.2	M	8	7.13	247.07	259
8741	46.35	83.05	441.6	M	8	7.21	241.25	259
8742	46.35	83.15	425.6	M	8	7.28	235.85	235
8743	46.35	83.25	416.3	M	8	7.31	230.32	229
8744	46.35	83.35	421.9	M	8	7.26	226.21	229
8745	46.35	83.45	448.9	M	8	7.12	222.67	253
8746	46.35	83.55	479.4	M	8	6.98	220.55	272
8747	46.35	83.65	507.5	M	8	6.82	217.89	276
8748	46.35	83.75	584.1	M	8	6.56	218.07	306
8749	46.35	83.85	710.1	M	8	6.03	222.15	310
8750	46.35	83.95	1013.1	M	8	4.66	241.01	377
8751	46.35	84.05	1781.1	M	8	0.4	313.41	428
8752	46.35	84.15	2007.3	M	8	-1.4	344.76	429
8753	46.35	84.25	1835.6	M	8	-0.47	322.1	435
8754	46.35	84.35	1577.7	M	8	1.06	285.43	429
8755	46.35	84.45	1477.6	M	8	1.68	267.67	427
8756	46.35	84.55	1239.2	M	9	3.09	237.92	429
8757	46.35	84.65	1004.7	B	9	4.3	211.71	432
8758	46.35	84.75	776.9	B	9	5.68	183.68	379
8759	46.35	84.85	760.4	B	9	5.9	176.09	309
8760	46.35	84.95	766.9	B	9	5.92	171.69	396
8761	46.35	85.05	727.3	B	9	6.14	164.35	397
8762	46.35	85.15	640.6	B	9	6.61	152.39	374
8763	46.35	85.25	577.4	B	9	6.95	142.99	385
8764	46.35	85.35	537.1	B	9	7.23	136.3	354
8765	46.35	85.45	501.5	B	9	7.42	132.25	337
8766	46.35	85.55	494.4	B	9	7.48	129.06	337
8767	46.35	85.65	529.3	B	9	7.35	127.27	353
8768	46.35	85.75	569.2	B	9	7.21	125.81	358
8769	46.35	85.85	623.4	B	9	6.96	127.3	358
8770	46.35	85.95	664	B	9	6.74	128.18	370
8771	46.35	86.05	650.9	B	9	6.73	126.83	371
8772	46.35	86.15	611.8	B	9	6.86	123.78	358
8773	46.35	86.25	570.2	B	9	7	121.85	352
8774	46.35	86.35	544.8	B	9	7.08	122.1	353
8775	46.35	86.45	536.3	B	9	7.08	123.86	353
8776	46.35	86.55	565.8	B	9	6.92	125.05	359
8777	46.35	86.65	627	B	9	6.57	128.22	358
8778	46.35	86.75	647.9	B	9	6.42	129.53	357
8779	46.35	86.85	634.6	B	9	6.39	130.63	357
8780	46.35	86.95	614	B	9	6.41	131.51	355
8781	46.35	87.05	600.6	B	9	6.41	133.99	353
8782	46.35	87.15	602.1	B	9	6.32	134.68	414
8783	46.35	87.25	608.6	B	9	6.23	136.03	414
8784	46.35	87.35	591.2	B	9	6.22	137.14	416
8785	46.35	87.45	541.8	B	9	6.4	136.61	416
8786	46.35	87.55	511.4	B	9	6.51	135.85	402
8787	46.35	87.65	491.3	B	9	6.51	136.68	402
8788	46.35	87.75	471.2	B	9	6.56	138.44	396
8789	46.35	87.85	491.8	B	9	6.4	140.41	402
8790	46.35	87.95	575.3	B	9	5.96	147.13	418
8791	46.35	88.05	647.6	B	9	5.57	151.95	425
8792	46.35	88.15	719.4	B	9	5.21	158.19	421
8793	46.35	88.25	780.6	B	9	4.9	163.89	422
8794	46.35	88.35	799.9	B	9	4.69	166.76	423
8795	46.35	88.45	796.3	B	9	4.64	166.96	422
8796	46.35	88.55	805.5	B	9	4.56	167.36	485
8797	46.35	88.65	795.3	B	9	4.55	168.52	489
8798	46.35	88.75	767.8	B	9	4.64	167.86	489
8799	46.35	88.85	783	B	9	4.52	168.03	485
8800	46.35	88.95	813.7	B	9	4.34	169.29	485
8801	46.35	89.05	848.8	B	9	4.12	171.32	484
8802	46.35	89.15	857.1	B	9	4.07	170.44	489
8803	46.35	89.25	908.1	B	9	3.83	172.26	491
8804	46.35	89.35	946.5	B	9	3.63	172.49	513
8805	46.35	89.45	897.3	B	9	3.78	169.26	515
8806	46.35	89.55	865.9	B	9	3.91	165.42	490
8807	46.35	89.65	884.8	B	9	3.79	164.51	490
8808	46.35	89.75	938.7	B	9	3.59	164.82	513
8809	46.35	89.85	975.3	B	9	3.42	164.65	511
8810	46.35	89.95	1005.9	B	9	3.3	163.76	514
8811	46.35	90.05	1073.1	B	9	3.03	163.44	514
8812	46.35	90.15	1213.9	M	9	2.62	165.25	582
8813	46.35	90.25	1279.8	M	9	2.27	164.91	606
8814	46.35	90.35	1164.4	M	9	2.76	154.35	552
8815	46.35	90.45	1208.1	M	9	2.57	150.35	606
8816	46.35	90.55	1252.5	M	9	2.5	144.87	606
8817	46.35	90.65	1377.3	M	9	2.12	142.44	612
8818	46.35	90.75	1454.1	M	9	1.81	139.09	594
8819	46.35	90.85	1515.1	M	9	1.67	134.17	622
8977	46.25	82.65	827.6	M	8	5.02	289.02	333
8978	46.25	82.75	703.7	M	8	5.65	274.45	333
8979	46.25	82.85	598.6	M	8	6.37	256.88	286
8980	46.25	82.95	602.6	M	8	6.39	252.12	290
8981	46.25	83.05	627.4	M	8	6.33	249.46	292
8982	46.25	83.15	561.9	M	8	6.63	239.61	287
8983	46.25	83.25	513.9	M	8	6.87	230.6	277
8984	46.25	83.35	468.2	M	8	7.08	221.65	316
8985	46.25	83.45	493.7	M	8	7	218.39	338
8986	46.25	83.55	549.3	M	8	6.71	218.47	339
8987	46.25	83.65	603.4	M	8	6.47	218.93	293
8988	46.25	83.75	742	M	8	5.79	225.81	321
8989	46.25	83.85	827.6	M	8	5.41	226.89	320
8990	46.25	83.95	921.1	M	8	4.91	232.64	351
8991	46.25	84.05	1011.3	M	8	4.38	235.45	373
8992	46.25	84.15	1028.9	M	8	4.25	233.55	362
8993	46.25	84.25	945.9	M	8	4.72	220.68	350
8994	46.25	84.35	867.3	M	8	5.22	206.99	319
8995	46.25	84.45	825.1	M	9	5.5	197.82	316
8996	46.25	84.55	770.1	M	9	5.84	187.48	309
8997	46.25	84.65	680.2	B	9	6.37	173.91	292
8998	46.25	84.75	648.5	B	9	6.63	166.04	284
8999	46.25	84.85	670.8	B	9	6.59	162.81	291
9000	46.25	84.95	660	B	9	6.65	158.26	290
9001	46.25	85.05	609.4	B	9	6.9	149.75	358
9002	46.25	85.15	546.9	B	9	7.23	140.92	352
9003	46.25	85.25	496.2	B	9	7.5	135.49	328
9004	46.25	85.35	478.1	B	9	7.64	131.64	323
9005	46.25	85.45	439.1	B	9	7.84	127.04	299
9006	46.25	85.55	450.4	B	9	7.83	124.74	323
9007	46.25	85.65	475.5	B	9	7.73	123.4	353
9008	46.25	85.75	551	B	9	7.37	125.13	359
9009	46.25	85.85	590.2	B	9	7.2	125.98	359
9010	46.25	85.95	571.3	B	9	7.23	124.36	356
9011	46.25	86.05	550.8	B	9	7.27	122.2	353
9012	46.25	86.15	530.3	B	9	7.32	121.65	337
9013	46.25	86.25	494.4	B	9	7.44	120.09	337
9014	46.25	86.35	467.9	B	9	7.53	119.78	324
9015	46.25	86.45	454.5	B	9	7.55	120.47	323
9016	46.25	86.55	452.9	B	9	7.51	120.9	328
9017	46.25	86.65	499	B	9	7.27	122.6	354
9018	46.25	86.75	513.6	B	9	7.06	124.54	354
9019	46.25	86.85	542.9	B	9	6.92	126.26	353
9020	46.25	86.95	565	B	9	6.75	130.72	336
9021	46.25	87.05	559.1	B	9	6.73	132.99	336
9022	46.25	87.15	600.3	B	9	6.52	134.98	370
9023	46.25	87.25	617.7	B	9	6.33	137.63	417
9024	46.25	87.35	604.9	B	9	6.31	138.88	419
9025	46.25	87.45	591	B	9	6.26	140.36	419
9026	46.25	87.55	558	B	9	6.36	139.9	417
9027	46.25	87.65	555.9	B	9	6.27	141.65	416
9028	46.25	87.75	566.9	B	9	6.18	144.71	418
9029	46.25	87.85	596.7	B	9	5.99	148.92	419
9030	46.25	87.95	619.2	B	9	5.85	151.75	419
9031	46.25	88.05	600.8	B	9	5.85	151.15	419
9032	46.25	88.15	643	B	9	5.63	154.49	426
9033	46.25	88.25	749.5	B	9	5.11	162.9	427
9034	46.25	88.35	799.5	B	9	4.81	167.34	422
9035	46.25	88.45	825.7	B	9	4.64	168.96	422
9036	46.25	88.55	821.2	B	8	4.62	169.31	426
9037	46.25	88.65	848.1	B	8	4.43	171.94	482
9038	46.25	88.75	859.4	B	8	4.32	173.05	482
9039	46.25	88.85	842.3	B	9	4.32	172.53	484
9040	46.25	88.95	812.2	B	9	4.41	170.07	484
9041	46.25	89.05	860.2	B	9	4.17	172.87	482
9042	46.25	89.15	842.2	B	9	4.17	171.69	484
9043	46.25	89.25	879.9	B	9	4.03	171.48	494
9044	46.25	89.35	953	B	9	3.67	173.83	516
9045	46.25	89.45	990.1	B	9	3.47	174.96	514
9046	46.25	89.55	947.1	B	9	3.64	170.99	516
9047	46.25	89.65	900.5	B	9	3.83	166.54	494
9048	46.25	89.75	908.6	B	9	3.81	164.01	512
9049	46.25	89.85	923.8	B	9	3.71	161.52	515
9050	46.25	89.95	939.3	B	9	3.63	159.98	519
9051	46.25	90.05	1007.8	B	9	3.35	160.72	507
9052	46.25	90.15	1202.2	M	9	2.74	163.73	585
9053	46.25	90.25	1418.7	M	9	1.83	169.69	591
9054	46.25	90.35	1323.4	M	9	2.21	160.88	582
9055	46.25	90.45	1148.7	M	9	2.91	146.85	553
9056	46.25	90.55	1268.2	M	9	2.51	144.12	615
9057	46.25	90.65	1240.6	M	9	2.54	137.31	605
9058	46.25	90.75	1337.3	M	9	2.22	134.01	616
9059	46.25	90.85	1477.6	M	9	1.86	131.99	637
9216	46.15	82.55	822.6	M	8	5.1	283.1	318
9217	46.15	82.65	964.7	M	8	4.39	293.04	344
9218	46.15	82.75	947.8	M	8	4.27	292.04	350
9219	46.15	82.85	829.3	M	8	5.03	273.67	351
9220	46.15	82.95	829.2	M	8	5.06	268.75	335
9221	46.15	83.05	819.7	M	8	5.07	264.12	318
9222	46.15	83.15	770	M	8	5.4	254.1	318
9223	46.15	83.25	734.2	M	8	5.6	246.12	319
9224	46.15	83.35	708.3	M	8	5.8	238	468
9225	46.15	83.45	884.3	M	8	4.96	250.31	507
9226	46.15	83.55	835.2	M	8	5.05	243.38	483
9227	46.15	83.65	720.1	M	8	5.91	222.09	367
9228	46.15	83.75	772	M	8	5.73	220.84	384
9229	46.15	83.85	833.7	M	8	5.41	222.65	309
9230	46.15	83.95	863.5	M	8	5.28	219.58	385
9231	46.15	84.05	987	M	8	4.66	226.24	350
9232	46.15	84.15	1069.8	M	8	4.19	231.05	460
9233	46.15	84.25	1005.3	M	8	4.52	220.19	461
9234	46.15	84.35	926.4	M	9	5.06	206.01	423
9235	46.15	84.45	883	M	9	5.34	196.96	423
9236	46.15	84.55	815.7	B	9	5.78	184.25	411
9237	46.15	84.65	739.7	B	9	6.16	174.19	309
9238	46.15	84.75	646.9	B	9	6.69	162.01	306
9239	46.15	84.85	620.3	B	9	6.95	154.19	291
9240	46.15	84.95	622.4	B	9	6.97	149.26	291
9241	46.15	85.05	573.3	B	9	7.19	142.71	285
9242	46.15	85.15	524.7	B	9	7.48	137.2	317
9243	46.15	85.25	469	B	9	7.74	131.24	302
9244	46.15	85.35	443.8	B	9	7.9	127.44	268
9245	46.15	85.45	438.4	B	9	7.93	125.22	324
9246	46.15	85.55	412.1	B	9	8.05	122.23	205
9247	46.15	85.65	345.4	B	9	8.39	116.59	194
9248	46.15	85.75	352.9	B	9	8.38	115.08	194
9249	46.15	85.85	423.1	B	9	8.06	117.23	334
9250	46.15	85.95	461	B	9	7.81	118.73	333
9251	46.15	86.05	471.1	B	9	7.76	119.06	324
9252	46.15	86.15	459.1	B	9	7.76	118.52	323
9253	46.15	86.25	428.6	B	9	7.85	117.1	300
9254	46.15	86.35	402	B	9	7.93	117.46	291
9255	46.15	86.45	390.9	B	9	7.93	118.42	289
9256	46.15	86.55	379.1	B	9	7.94	118.86	291
9257	46.15	86.65	404	B	9	7.8	119.24	300
9258	46.15	86.75	446.2	B	9	7.52	121.97	328
9259	46.15	86.85	512.5	B	9	7.14	125.93	328
9260	46.15	86.95	517.9	B	9	7.03	128.85	333
9261	46.15	87.05	513.9	B	9	6.99	132.09	328
9262	46.15	87.15	526.7	B	9	6.88	133.73	354
9263	46.15	87.25	570.5	B	9	6.6	137.22	416
9264	46.15	87.35	580.7	B	9	6.45	139.86	416
9265	46.15	87.45	584.1	B	9	6.38	141.27	417
9266	46.15	87.55	574.1	B	9	6.39	141.96	416
9267	46.15	87.65	563.8	B	9	6.29	145.05	403
9268	46.15	87.75	580.3	B	9	6.17	148.23	416
9269	46.15	87.85	645.5	B	9	5.86	152.91	424
9270	46.15	87.95	693.7	B	9	5.54	157.36	418
9271	46.15	88.05	665.9	B	9	5.56	157.51	419
9272	46.15	88.15	644.5	B	9	5.65	157.29	419
9273	46.15	88.25	688.3	B	9	5.44	160.36	419
9274	46.15	88.35	754.6	B	9	5.12	164.48	427
9275	46.15	88.45	793.2	B	9	4.88	169.26	422
9276	46.15	88.55	836.6	B	8	4.62	170.79	424
9277	46.15	88.65	849.8	B	8	4.51	171.79	424
9278	46.15	88.75	865.9	B	8	4.39	173.18	479
9279	46.15	88.85	868.1	B	9	4.33	173.03	482
9280	46.15	88.95	840.9	B	9	4.37	171.82	484
9281	46.15	89.05	854.5	B	9	4.29	171.66	484
9282	46.15	89.15	800.2	B	9	4.46	169.18	484
9283	46.15	89.25	849	B	9	4.25	170.65	482
9284	46.15	89.35	905.1	B	9	3.98	172.06	491
9285	46.15	89.45	978.6	B	9	3.65	174.67	511
9286	46.15	89.55	1010	B	9	3.47	175.2	514
9287	46.15	89.65	983.3	B	9	3.57	171.23	511
9288	46.15	89.75	946.6	B	9	3.71	166.56	513
9289	46.15	89.85	937.5	B	9	3.73	162.65	513
9290	46.15	89.95	896.6	B	9	3.88	157.77	491
9291	46.15	90.05	946.4	B	9	3.76	154.76	504
9292	46.15	90.15	1080.9	B	9	3.29	156.35	544
9293	46.15	90.25	1321.1	M	9	2.44	163.27	606
9294	46.15	90.35	1384.1	M	9	2.11	162.95	591
9295	46.15	90.45	1157.8	M	9	2.92	147.45	555
9296	46.15	90.55	1180.8	M	9	2.96	138.71	579
9297	46.15	90.65	1266	M	9	2.55	138.45	615
9298	46.15	90.75	1236.3	M	9	2.68	128.85	582
9299	46.15	90.85	1271.7	M	9	2.62	121.96	637
9300	46.15	90.95	1307.7	M	9	2.53	116.21	637
9456	46.05	82.55	975.9	M	8	4.44	289.38	345
9457	46.05	82.65	1115.5	M	8	3.68	300.12	404
9458	46.05	82.75	1258.7	M	8	2.99	309.8	429
9459	46.05	82.85	1390.6	M	8	2.2	321.55	441
9460	46.05	82.95	1330.6	M	8	2.4	314.65	441
9461	46.05	83.05	1299.6	M	8	2.76	298.76	443
9462	46.05	83.15	1360.1	M	8	2.3	307.99	445
9463	46.05	83.25	1315.5	M	8	2.88	291.21	569
9464	46.05	83.35	1387.2	M	8	1.93	307.39	566
9465	46.05	83.45	986	M	8	4.21	255.93	465
9466	46.05	83.55	855.4	M	8	5.16	234.19	385
9467	46.05	83.65	847.7	M	8	5.31	227.37	403
9468	46.05	83.75	905.8	M	8	5.19	225.49	463
9469	46.05	83.85	997.8	M	8	4.69	230.63	461
9470	46.05	83.95	1148.4	M	8	4.12	237.01	540
9471	46.05	84.05	1403.6	M	8	2.76	257.42	535
9472	46.05	84.15	1399.9	M	8	2.57	257.01	531
9473	46.05	84.25	1338.5	M	9	3.13	242.62	536
9474	46.05	84.35	1304.7	M	9	3.3	233.76	535
9475	46.05	84.45	1267.1	B	9	3.5	226.1	517
9476	46.05	84.55	1111.5	B	9	4.3	206.85	475
9477	46.05	84.65	962.3	B	9	5.21	186.95	405
9478	46.05	84.75	863.2	B	9	5.9	171	389
9479	46.05	84.85	802.2	B	9	6.26	160.57	384
9480	46.05	84.95	744.2	B	9	6.53	153.57	366
9481	46.05	85.05	659.3	B	9	6.98	144.56	352
9482	46.05	85.15	612.9	B	9	7.29	137.36	352
9483	46.05	85.25	544	B	9	7.53	132.64	339
9484	46.05	85.35	420.9	B	9	8.12	124.22	194
9485	46.05	85.45	388.1	B	9	8.29	120.21	188
9486	46.05	85.55	351	B	9	8.44	117.35	188
9487	46.05	85.65	330.3	B	9	8.51	115	184
9488	46.05	85.75	315.3	B	9	8.63	113.03	188
9489	46.05	85.85	342.3	B	9	8.48	114.18	190
9490	46.05	85.95	386.9	B	9	8.25	116.54	190
9491	46.05	86.05	380.8	B	9	8.22	116.74	291
9492	46.05	86.15	354.8	B	9	8.32	115.42	289
9493	46.05	86.25	344.7	B	9	8.3	114.8	289
9494	46.05	86.35	333.9	B	9	8.32	115.2	278
9495	46.05	86.45	337	B	9	8.26	115.57	278
9496	46.05	86.55	339.1	B	9	8.22	116.64	280
9497	46.05	86.65	403.6	B	9	7.91	119.75	300
9498	46.05	86.75	454.8	B	8	7.59	124.22	325
9499	46.05	86.85	507.7	B	8	7.26	126.74	328
9500	46.05	86.95	506.4	B	8	7.21	129.58	328
9501	46.05	87.05	511.2	B	8	7.09	133.89	328
9502	46.05	87.15	515.1	B	9	7.04	134.66	333
9503	46.05	87.25	554.7	B	9	6.79	137.71	336
9504	46.05	87.35	583.2	B	9	6.57	141.42	401
9505	46.05	87.45	588.5	B	9	6.46	142.59	401
9506	46.05	87.55	586.1	B	9	6.42	145.34	414
9507	46.05	87.65	594.7	B	9	6.33	147.88	414
9508	46.05	87.75	608.4	B	9	6.2	150.09	415
9509	46.05	87.85	672	B	9	5.87	154.61	423
9510	46.05	87.95	718.1	B	9	5.55	159.89	417
9511	46.05	88.05	720.9	B	9	5.45	161.82	417
9512	46.05	88.15	701.3	B	9	5.48	162.15	417
9513	46.05	88.25	722.1	B	9	5.32	164.62	418
9514	46.05	88.35	754.7	B	9	5.16	167.48	413
9515	46.05	88.45	772.4	B	9	5	169.98	420
9516	46.05	88.55	794.1	B	8	4.86	170.12	420
9517	46.05	88.65	815.8	B	8	4.73	170.5	426
9518	46.05	88.75	833.4	B	8	4.6	172.6	484
9519	46.05	88.85	844.9	B	9	4.5	173.05	482
9520	46.05	88.95	852.4	B	9	4.4	173.04	484
9521	46.05	89.05	844.6	B	9	4.42	171.98	482
9522	46.05	89.15	848.5	B	9	4.37	171.43	482
9523	46.05	89.25	884.4	B	9	4.2	171.93	490
9524	46.05	89.35	934.7	B	9	3.96	173.73	512
9525	46.05	89.45	974.8	B	9	3.77	174.47	511
9526	46.05	89.55	1041.8	B	9	3.49	176.9	514
9527	46.05	89.65	1064.8	B	9	3.37	175.35	524
9528	46.05	89.75	1017.9	B	9	3.55	170.03	514
9529	46.05	89.85	1020.7	B	9	3.55	167.5	531
9530	46.05	89.95	1021.3	B	9	3.49	163.61	531
9531	46.05	90.05	960.6	B	9	3.76	155.18	507
9532	46.05	90.15	949.1	B	9	3.85	149.66	507
9533	46.05	90.25	1013.1	M	9	3.63	148.1	544
9534	46.05	90.35	1178.4	M	9	3.02	151.92	560
9535	46.05	90.45	1103.8	M	9	3.23	142.85	539
9536	46.05	90.55	1173.6	M	9	3.12	137.28	556
9537	46.05	90.65	1323.3	M	9	2.55	139.62	579
9538	46.05	90.75	1400.4	M	9	2.33	134.88	588
9539	46.05	90.85	1502.9	M	9	1.98	134.52	607
9540	46.05	90.95	1530.1	M	9	1.95	128.18	616
9695	45.95	82.45	900.9	M	8	4.73	279.51	378
9696	45.95	82.55	1077	M	8	3.84	294.12	406
9697	45.95	82.65	1285.5	M	8	2.76	312.46	421
9698	45.95	82.75	1518.4	M	8	1.47	333.55	427
9699	45.95	82.85	1830.1	M	8	-0.27	365.77	418
9700	45.95	82.95	1832	M	8	-0.7	371.15	437
9701	45.95	83.05	1717.8	M	8	0.07	350.57	444
9702	45.95	83.15	1860.5	M	8	-0.69	362.95	431
9703	45.95	83.25	1624.2	M	8	0.62	329.79	546
9704	45.95	83.35	1266.6	M	8	2.8	281.59	562
9705	45.95	83.45	1072.9	M	8	3.94	255.67	460
9706	45.95	83.55	1048.4	M	8	4.2	247.11	423
9707	45.95	83.65	1115.6	M	8	3.97	247.17	477
9708	45.95	83.75	1297	M	8	3.06	260.43	554
9709	45.95	83.85	1362.7	M	8	2.59	267.03	550
9710	45.95	83.95	1524	M	8	1.85	275.75	536
9711	45.95	84.05	1578.6	M	8	1.51	277.38	478
9712	45.95	84.15	1539.3	M	9	1.86	266.41	503
9713	45.95	84.25	1613.7	M	9	1.48	269	528
9714	45.95	84.35	1449.9	B	9	2.38	248.22	539
9715	45.95	84.45	1233.8	B	9	3.68	218.74	517
9716	45.95	84.55	1078.9	B	9	4.58	198.36	460
9717	45.95	84.65	1006.1	B	9	5.02	186.94	403
9718	45.95	84.75	915.5	B	9	5.52	174.21	383
9719	45.95	84.85	827.6	B	9	6.07	161.91	385
9720	45.95	84.95	758.6	B	9	6.44	152.59	375
9721	45.95	85.05	697	B	9	6.79	145.3	358
9722	45.95	85.15	650.8	B	9	7.04	139.8	356
9723	45.95	85.25	507.4	B	9	7.63	130.46	339
9724	45.95	85.35	331.4	B	9	8.6	116.96	194
9725	45.95	85.45	334	B	9	8.64	115.87	184
9726	45.95	85.55	327.5	B	9	8.67	114.16	184
9727	45.95	85.65	300.6	B	9	8.79	111.85	184
9728	45.95	85.75	279	B	9	8.87	110.75	184
9729	45.95	85.85	297.4	B	9	8.77	111.53	184
9730	45.95	85.95	319.8	B	9	8.62	114.54	278
9731	45.95	86.05	299.6	B	9	8.75	113	278
9732	45.95	86.15	273.7	B	9	8.82	112.38	277
9733	45.95	86.25	274.9	B	9	8.78	112.86	277
9734	45.95	86.35	291.3	B	9	8.65	114.38	277
9735	45.95	86.45	303.5	B	9	8.54	115	277
9736	45.95	86.55	342.4	B	8	8.34	116.92	291
9737	45.95	86.65	400.8	B	8	7.97	121.93	296
9738	45.95	86.75	424.1	B	8	7.86	123.45	300
9739	45.95	86.85	479.5	B	8	7.5	127.72	323
9740	45.95	86.95	500.5	B	8	7.34	132.05	324
9741	45.95	87.05	499.9	B	8	7.24	134.56	324
9742	45.95	87.15	480.9	B	8	7.3	134.89	323
9743	45.95	87.25	495.7	B	8	7.18	135.45	337
9744	45.95	87.35	530.2	B	9	6.96	139.5	403
9745	45.95	87.45	575.6	B	9	6.64	143.98	403
9746	45.95	87.55	587.4	B	9	6.52	146.96	414
9747	45.95	87.65	599.7	B	9	6.4	149.33	412
9748	45.95	87.75	608.7	B	9	6.29	151.22	411
9749	45.95	87.85	633	B	8	6.14	153.75	419
9750	45.95	87.95	668.7	B	8	5.92	158.27	418
9751	45.95	88.05	741	B	8	5.5	164.08	418
9752	45.95	88.15	743.3	B	8	5.39	166.48	413
9753	45.95	88.25	737.5	B	8	5.34	167.29	417
9754	45.95	88.35	751.3	B	8	5.26	167.91	412
9755	45.95	88.45	765.3	B	9	5.13	169.7	412
9756	45.95	88.55	784.6	B	8	5.02	170.45	420
9757	45.95	88.65	800.5	B	8	4.89	170.78	420
9758	45.95	88.75	800	B	8	4.84	171.02	420
9759	45.95	88.85	801.4	B	9	4.77	171.57	478
9760	45.95	88.95	787.5	B	9	4.82	171.07	480
9761	45.95	89.05	806.9	B	9	4.68	171.26	484
9762	45.95	89.15	866.9	B	9	4.37	173.52	483
9763	45.95	89.25	904.3	B	9	4.19	174.84	490
9764	45.95	89.35	958.1	B	9	3.95	176	510
9765	45.95	89.45	1018.7	B	9	3.67	177.35	514
9766	45.95	89.55	1045.7	B	9	3.55	177.37	531
9767	45.95	89.65	1074.4	B	9	3.44	176.71	523
9768	45.95	89.75	1049.5	B	9	3.51	171.7	524
9769	45.95	89.85	1055.8	B	9	3.48	169.33	524
9770	45.95	89.95	1095.9	B	9	3.3	166.81	524
9771	45.95	90.05	1050.6	B	9	3.48	160.25	516
9772	45.95	90.15	1061.3	B	9	3.49	156.54	544
9773	45.95	90.25	1096.8	M	9	3.37	153.39	587
9774	45.95	90.35	1100.5	M	9	3.4	147.11	587
9775	45.95	90.45	1085.3	M	9	3.47	139.34	519
9776	45.95	90.55	1129.4	M	9	3.37	134.87	556
9777	45.95	90.65	1228.9	M	9	3.06	133.15	582
9778	45.95	90.75	1337.5	M	9	2.68	130.48	603
9779	45.95	90.85	1386.4	M	9	2.49	127.77	613
9935	45.85	82.45	1174.2	M	8	3.54	298.01	432
9936	45.85	82.55	1541.1	M	8	1.52	335.73	451
9937	45.85	82.65	1838.4	M	8	0.02	365.86	440
9938	45.85	82.75	1901	M	8	-0.4	371.27	460
9939	45.85	82.85	1885.4	M	8	-0.11	358.45	456
9940	45.85	82.95	2055.1	M	8	-1.32	379.59	417
9941	45.85	83.05	2131.8	M	8	-1.89	388.02	413
9942	45.85	83.15	2039.5	M	8	-1.84	383.22	521
9943	45.85	83.25	1542.4	M	8	1.07	316.48	537
9944	45.85	83.35	1366.8	M	8	2.27	287.97	488
9945	45.85	83.45	1297.6	M	8	2.76	273.24	496
9946	45.85	83.55	1318.4	M	8	2.88	268.28	548
9947	45.85	83.65	1590.1	M	8	1.54	290.91	560
9948	45.85	83.75	1745.5	M	8	0.64	304.31	544
9949	45.85	83.85	1733	M	8	0.6	300.34	490
9950	45.85	83.95	1655.6	M	8	1.12	285.62	486
9951	45.85	84.05	1584.6	M	9	1.6	273.11	503
9952	45.85	84.15	1473.2	M	9	2.3	254.62	515
9953	45.85	84.25	1343.6	B	9	2.98	237.2	488
9954	45.85	84.35	1256.2	B	9	3.57	221.99	469
9955	45.85	84.45	1189.2	B	9	3.98	210.7	458
9956	45.85	84.55	1102.6	B	9	4.54	197	420
9957	45.85	84.65	1015.8	B	9	5.16	182.56	420
9958	45.85	84.75	964.1	B	9	5.49	172.92	405
9959	45.85	84.85	889.9	B	9	5.86	163.3	386
9960	45.85	84.95	822.6	B	9	6.25	153.89	371
9961	45.85	85.05	797.5	B	9	6.39	150.72	375
9962	45.85	85.15	676.4	B	9	6.91	141.6	368
9963	45.85	85.25	370.6	B	9	8.35	121.37	215
9964	45.85	85.35	255.7	B	9	9.04	113.19	182
9965	45.85	85.45	274.8	B	9	8.97	112.66	183
9966	45.85	85.55	296.1	B	9	8.95	111.87	183
9967	45.85	85.65	292.9	B	9	8.98	111.24	183
9968	45.85	85.75	291.5	B	9	8.93	111.62	184
9969	45.85	85.85	275.9	B	9	8.95	111.97	277
9970	45.85	85.95	254.5	B	9	9.05	111.1	276
9971	45.85	86.05	257.1	B	9	9.05	111.86	275
9972	45.85	86.15	260.3	B	9	9.02	112.07	276
9973	45.85	86.25	266.3	B	9	8.94	112.6	276
9974	45.85	86.35	276.2	B	8	8.83	113.8	276
9975	45.85	86.45	289.1	B	8	8.72	114.92	277
9976	45.85	86.55	320.7	B	8	8.55	116.77	289
9977	45.85	86.65	360.1	B	8	8.28	121.27	291
9978	45.85	86.75	388	B	8	8.05	124.05	296
9979	45.85	86.85	449	B	8	7.74	128.13	299
9980	45.85	86.95	483.7	B	8	7.49	133.96	323
9981	45.85	87.05	490.2	B	8	7.41	135.49	324
9982	45.85	87.15	466.4	B	8	7.45	134.49	299
9983	45.85	87.25	432.2	B	8	7.53	133.82	297
9984	45.85	87.35	457.4	B	8	7.35	137.36	394
9985	45.85	87.45	509.5	B	8	7.05	142.19	403
9986	45.85	87.55	571.6	B	8	6.64	148.26	403
9987	45.85	87.65	600.7	B	8	6.42	152.28	412
9988	45.85	87.75	616.3	B	8	6.3	154.38	409
9989	45.85	87.85	632.4	B	8	6.18	156.71	411
9990	45.85	87.95	661.3	B	8	6	160.25	417
9991	45.85	88.05	716.3	B	8	5.73	164.42	419
9992	45.85	88.15	767.7	B	8	5.37	169.2	414
9993	45.85	88.25	761.7	B	8	5.33	168.53	414
9994	45.85	88.35	768.1	B	8	5.26	168.92	421
9995	45.85	88.45	793.9	B	8	5.1	171.96	422
9996	45.85	88.55	822.5	B	8	4.9	175.89	426
9997	45.85	88.65	823.1	B	8	4.83	176.36	426
9998	45.85	88.75	813	B	8	4.85	175.73	420
9999	45.85	88.85	826.6	B	9	4.75	177.05	477
10000	45.85	88.95	834	B	9	4.68	176.85	484
10001	45.85	89.05	843	B	9	4.56	176.2	484
10002	45.85	89.15	860.4	B	9	4.48	175.2	489
10003	45.85	89.25	892.6	B	9	4.31	175.88	486
10004	45.85	89.35	937.2	B	9	4.11	176.3	512
10005	45.85	89.45	1017.5	B	9	3.78	177.79	514
10006	45.85	89.55	1068.2	B	9	3.55	178.47	524
10007	45.85	89.65	1103.8	B	9	3.39	177.75	521
10008	45.85	89.75	1110.8	B	9	3.36	174.86	521
10009	45.85	89.85	1132.5	B	9	3.28	171.99	550
10010	45.85	89.95	1151.1	B	9	3.21	169.79	532
10011	45.85	90.05	1136.2	B	9	3.3	163.81	511
10012	45.85	90.15	1218.8	M	9	3.06	163.73	553
10013	45.85	90.25	1444.2	M	9	2.34	168.74	622
10014	45.85	90.35	1693.2	M	9	1.39	176.25	652
10015	45.85	90.45	1346.4	M	9	2.56	155	651
10016	45.85	90.55	1114.9	M	9	3.46	135.48	555
10017	45.85	90.65	1077.7	M	9	3.61	126.21	536
10018	45.85	90.75	1134.6	M	9	3.43	122.06	536
10174	45.75	82.35	866.9	M	8	5.06	262.79	330
10175	45.75	82.45	1286.6	M	8	3.07	302.48	441
10176	45.75	82.55	1934.5	M	8	-0.24	374.86	449
10177	45.75	82.65	2408.1	M	8	-3.37	436.38	404
10178	45.75	82.75	2520.7	M	8	-4.12	442.99	387
10179	45.75	82.85	2428.5	M	8	-3.64	432.02	385
10180	45.75	82.95	2192.3	M	8	-2.46	403.67	491
10181	45.75	83.05	1983.7	M	8	-1.3	371.27	489
10182	45.75	83.15	1793.6	M	8	-0.2	341.84	509
10183	45.75	83.25	1670.3	M	8	0.6	320.83	520
10184	45.75	83.35	1620.3	M	8	0.99	309.65	523
10185	45.75	83.45	1577.5	M	8	1.22	299.69	534
10186	45.75	83.55	1637.7	M	8	1.18	296.04	543
10187	45.75	83.65	1926.5	M	8	-0.53	326.93	502
10188	45.75	83.75	1812	M	8	0.09	311.46	493
10189	45.75	83.85	1696.6	M	8	0.8	291.7	493
10190	45.75	83.95	1581.1	M	9	1.51	274.62	501
10191	45.75	84.05	1512.2	M	9	1.97	260.92	512
10192	45.75	84.15	1391.1	M	9	2.65	244.41	507
10193	45.75	84.25	1275.8	B	9	3.34	227.52	469
10194	45.75	84.35	1165.8	B	9	4.05	210.75	458
10195	45.75	84.45	1114.7	B	9	4.44	200.12	456
10196	45.75	84.55	1054.3	B	9	4.86	189.72	421
10197	45.75	84.65	1009.7	B	9	5.22	179.53	421
10198	45.75	84.75	929	B	9	5.67	167.82	407
10199	45.75	84.85	789.4	B	9	6.47	152.52	385
10200	45.75	84.95	665.8	B	9	7.13	139.92	368
10201	45.75	85.05	602.3	B	9	7.46	133.54	368
10202	45.75	85.15	430.1	B	9	8.27	122.87	339
10203	45.75	85.25	286.2	B	9	9.06	114.01	190
10204	45.75	85.35	255	B	9	9.22	111.52	180
10205	45.75	85.45	258.4	B	9	9.2	111.03	182
10206	45.75	85.55	277.3	B	9	9.14	111	183
10207	45.75	85.65	271.5	B	9	9.15	111.01	183
10208	45.75	85.75	252	B	9	9.21	111.16	276
10209	45.75	85.85	250.6	B	9	9.19	111.11	275
10210	45.75	85.95	260.7	B	9	9.11	111.3	275
10211	45.75	86.05	264.5	B	9	9.06	111.79	276
10212	45.75	86.15	273.3	B	9	9.02	113.07	277
10213	45.75	86.25	276.3	B	8	8.98	113.07	277
10214	45.75	86.35	277.1	B	8	8.93	113.9	277
10215	45.75	86.45	284.3	B	8	8.84	114.85	277
10216	45.75	86.55	324.9	B	8	8.63	119.72	278
10217	45.75	86.65	349.2	B	8	8.43	122.28	289
10218	45.75	86.75	385.7	B	8	8.18	125.51	289
10219	45.75	86.85	430.8	B	8	7.94	128.91	297
10220	45.75	86.95	459.3	B	8	7.73	133.45	299
10221	45.75	87.05	469.7	B	8	7.62	135.52	299
10222	45.75	87.15	480	B	8	7.49	137.76	299
10223	45.75	87.25	468.8	B	8	7.45	139.62	324
10224	45.75	87.35	405.7	B	8	7.66	136.6	373
10225	45.75	87.45	393	B	8	7.67	137.02	373
10226	45.75	87.55	466	B	8	7.24	143.52	403
10227	45.75	87.65	557.7	B	8	6.72	151.42	416
10228	45.75	87.75	619.3	B	8	6.36	156.76	416
10229	45.75	87.85	642.9	B	8	6.19	160.19	411
10230	45.75	87.95	692.9	B	8	5.9	165.2	417
10231	45.75	88.05	723.4	B	8	5.69	168.14	417
10232	45.75	88.15	753	B	8	5.52	170.47	414
10233	45.75	88.25	791.7	B	8	5.31	172.39	420
10234	45.75	88.35	801.6	B	8	5.2	173.61	420
10235	45.75	88.45	829.6	B	8	5.02	176.64	426
10236	45.75	88.55	854	B	8	4.85	178.78	424
10237	45.75	88.65	858.4	B	8	4.74	179.44	424
10238	45.75	88.75	848.8	B	8	4.76	179	424
10239	45.75	88.85	853.8	B	8	4.73	178.64	482
10240	45.75	88.95	858.4	B	9	4.63	179.18	482
10241	45.75	89.05	873.6	B	9	4.53	179.69	489
10242	45.75	89.15	899.4	B	9	4.41	179.15	486
10243	45.75	89.25	916.7	B	9	4.3	178.11	487
10244	45.75	89.35	931.4	B	9	4.22	176.33	491
10245	45.75	89.45	954	B	9	4.13	173.62	511
10246	45.75	89.55	1005.7	B	9	3.93	174.09	514
10247	45.75	89.65	1066.6	B	9	3.65	175.28	531
10248	45.75	89.75	1098.7	B	9	3.5	174.11	523
10249	45.75	89.85	1136	B	9	3.36	171.95	521
10250	45.75	89.95	1167.6	B	9	3.26	169.67	532
10251	45.75	90.05	1206.2	B	9	3.13	168.59	536
10252	45.75	90.15	1223.3	M	9	3.07	164.79	533
10253	45.75	90.25	1280.2	M	9	2.96	160.81	579
10254	45.75	90.35	1462.3	M	9	2.36	163.32	634
10255	45.75	90.45	1624	M	9	1.64	170.07	637
10256	45.75	90.55	1228.4	M	9	3.07	144.3	631
10257	45.75	90.65	1072.3	M	9	3.75	126.01	535
10414	45.65	82.35	900.2	M	8	4.98	258.97	345
10415	45.65	82.45	1256.1	M	8	3.29	291.99	426
10416	45.65	82.55	1657.6	M	8	1.13	333.97	451
10417	45.65	82.65	1807.7	M	8	0.29	349.61	439
10418	45.65	82.75	1847.7	M	8	-0.12	354.57	396
10419	45.65	82.85	1938.4	M	8	-0.69	362.57	370
10420	45.65	82.95	1945.5	M	8	-0.8	360.56	478
10421	45.65	83.05	1950.3	M	8	-0.85	357.24	486
10422	45.65	83.15	1970.2	M	8	-0.99	355.66	486
10423	45.65	83.25	2037.6	M	8	-1.36	359.38	486
10424	45.65	83.35	2029.5	M	8	-1.35	354.69	486
10425	45.65	83.45	1861.3	M	8	-0.41	330.09	512
10426	45.65	83.55	1784.8	M	8	0.25	311.79	496
10427	45.65	83.65	1884.7	M	8	-0.21	316.62	478
10428	45.65	83.75	1775.9	M	8	0.37	300.94	493
10429	45.65	83.85	1652.6	M	9	1.1	283.13	491
10430	45.65	83.95	1517.1	M	9	1.93	262.76	502
10431	45.65	84.05	1401.3	M	9	2.73	243.26	505
10432	45.65	84.15	1306.7	B	9	3.31	228.59	490
10433	45.65	84.25	1224.2	B	9	3.82	215.54	456
10434	45.65	84.35	1185.6	B	9	4.13	207.15	458
10435	45.65	84.45	1113.9	B	9	4.5	197.93	460
10436	45.65	84.55	1010	B	9	5.17	183.15	421
10437	45.65	84.65	910.1	B	9	5.75	168.26	404
10438	45.65	84.75	741.2	B	9	6.73	149.66	376
10439	45.65	84.85	602.4	B	9	7.6	133.1	368
10440	45.65	84.95	419.9	B	9	8.54	119.01	215
10441	45.65	85.05	327.5	B	9	9.06	112.89	194
10442	45.65	85.15	274.3	B	9	9.29	110.89	185
10443	45.65	85.25	270.9	B	9	9.31	111.59	182
10444	45.65	85.35	276.3	B	9	9.3	111.48	182
10445	45.65	85.45	275.7	B	9	9.28	111.51	182
10446	45.65	85.55	265.5	B	9	9.28	111.27	182
10447	45.65	85.65	257.4	B	9	9.31	112.01	275
10448	45.65	85.75	256.3	B	9	9.28	112.14	275
10449	45.65	85.85	266.5	B	9	9.17	112.47	276
10450	45.65	85.95	275.8	B	9	9.11	113.12	276
10451	45.65	86.05	284.8	B	9	9.05	114.75	277
10452	45.65	86.15	299.9	B	9	8.97	115.86	277
10453	45.65	86.25	306.4	B	8	8.88	116.1	277
10454	45.65	86.35	312.2	B	8	8.81	117.6	277
10455	45.65	86.45	320.5	B	8	8.74	120.17	278
10456	45.65	86.55	340.2	B	8	8.62	122.04	278
10457	45.65	86.65	349.7	B	8	8.51	123.92	281
10458	45.65	86.75	373.3	B	8	8.34	126.69	289
10459	45.65	86.85	412.4	B	8	8.11	130.55	291
10460	45.65	86.95	437.6	B	8	7.91	134.37	295
10461	45.65	87.05	456	B	8	7.77	137.37	299
10462	45.65	87.15	473.4	B	8	7.61	138.93	299
10463	45.65	87.25	484.8	B	8	7.49	141.8	323
10464	45.65	87.35	477.6	B	8	7.45	142.12	374
10465	45.65	87.45	437.7	B	8	7.48	142.97	374
10466	45.65	87.55	415.9	B	8	7.54	143.41	395
10467	45.65	87.65	433.5	B	8	7.44	145.38	402
10468	45.65	87.75	489.9	B	8	7.16	149.59	416
10469	45.65	87.85	571.8	B	8	6.7	155.6	419
10470	45.65	87.95	640.9	B	8	6.32	161.96	426
10471	45.65	88.05	707.2	B	8	5.91	167.98	428
10472	45.65	88.15	752.3	B	8	5.62	171.51	413
10473	45.65	88.25	769	B	8	5.51	172.09	427
10474	45.65	88.35	807.4	B	8	5.25	176.6	426
10475	45.65	88.45	838.8	B	8	5.05	178.88	424
10476	45.65	88.55	864.2	B	8	4.87	180.96	424
10477	45.65	88.65	875.7	B	8	4.75	181.83	423
10478	45.65	88.75	879.1	B	8	4.69	181.84	428
10479	45.65	88.85	887	B	9	4.64	182.08	486
10480	45.65	88.95	886.2	B	9	4.55	181.41	489
10481	45.65	89.05	890.9	B	9	4.52	180.43	489
10482	45.65	89.15	920.3	B	9	4.38	179.93	487
10483	45.65	89.25	939.4	B	9	4.28	178.76	489
10484	45.65	89.35	957.9	B	9	4.19	177.78	489
10485	45.65	89.45	971.5	B	9	4.14	175.65	510
10486	45.65	89.55	999.2	B	9	4.04	173.79	511
10487	45.65	89.65	1022.9	B	9	3.93	172.36	514
10488	45.65	89.75	1048.8	B	9	3.78	171.19	531
10489	45.65	89.85	1086.2	B	9	3.67	169.46	526
10490	45.65	89.95	1121.1	B	9	3.54	167.84	511
10491	45.65	90.05	1132.4	B	9	3.51	164.74	511
10492	45.65	90.15	1167.6	M	9	3.45	160.04	533
10493	45.65	90.25	1216.2	M	9	3.33	156.63	533
10494	45.65	90.35	1312.2	M	9	3.05	155.56	634
10495	45.65	90.45	1307.1	M	9	3.05	151.49	625
10496	45.65	90.55	1196.5	M	9	3.43	139.71	553
10497	45.65	90.65	1147.8	M	9	3.58	130.66	533
10654	45.55	82.35	837.7	M	8	5.26	245.9	390
10655	45.55	82.45	1092.6	M	8	3.95	270.36	410
10656	45.55	82.55	1427.3	M	8	2.17	307.62	430
10657	45.55	82.65	1739.8	M	8	0.53	341.64	418
10658	45.55	82.75	1960.6	M	8	-0.66	363.5	402
10659	45.55	82.85	2071.2	M	8	-1.33	373.77	376
10660	45.55	82.95	2232.5	M	8	-2.07	385.59	479
10661	45.55	83.05	2347.5	M	8	-3.08	403.32	451
10662	45.55	83.15	2276.7	M	8	-2.78	390.83	478
10663	45.55	83.25	2118	M	8	-1.89	365.9	475
10664	45.55	83.35	1961	M	8	-0.87	339.05	473
10665	45.55	83.45	1861.3	M	8	-0.21	320.86	471
10666	45.55	83.55	1738.7	M	8	0.55	301.47	490
10667	45.55	83.65	1778	M	8	0.45	298.94	497
10668	45.55	83.75	1724.8	M	9	0.66	292	490
10669	45.55	83.85	1560.2	M	9	1.58	269.68	515
10670	45.55	83.95	1425.8	M	9	2.43	249.03	499
10671	45.55	84.05	1314.5	B	9	3.14	232.09	483
10672	45.55	84.15	1200.4	B	9	3.88	215.92	470
10673	45.55	84.25	1135.8	B	9	4.35	204.39	456
10674	45.55	84.35	1064	B	9	4.79	193.99	424
10675	45.55	84.45	976.3	B	9	5.32	181.48	421
10676	45.55	84.55	857.5	B	9	5.96	166.76	386
10677	45.55	84.65	721.1	B	9	6.74	151.58	376
10678	45.55	84.75	489	B	9	7.98	129.44	357
10679	45.55	84.85	331.9	B	9	8.94	114.87	194
10680	45.55	84.95	278.1	B	9	9.27	111.13	184
10681	45.55	85.05	263.8	B	9	9.37	109.98	180
10682	45.55	85.15	260.6	B	9	9.39	110.07	180
10683	45.55	85.25	259	B	9	9.39	110.04	180
10684	45.55	85.35	262.1	B	9	9.38	111.03	182
10685	45.55	85.45	271.3	B	9	9.37	112.32	182
10686	45.55	85.55	270.6	B	9	9.35	113.62	276
10687	45.55	85.65	272.9	B	9	9.31	114.16	276
10688	45.55	85.75	274.4	B	9	9.27	114.36	276
10689	45.55	85.85	281.9	B	9	9.19	114.25	276
10690	45.55	85.95	293.7	B	9	9.14	114.98	277
10691	45.55	86.05	296.6	B	9	9.11	115.49	277
10692	45.55	86.15	311.6	B	9	9.03	116.32	277
10693	45.55	86.25	314.3	B	8	8.96	117.02	277
10694	45.55	86.35	321.2	B	8	8.88	119.4	278
10695	45.55	86.45	327.8	B	8	8.81	121.92	278
10696	45.55	86.55	341	B	8	8.71	124.44	280
10697	45.55	86.65	375.2	B	8	8.5	127.32	289
10698	45.55	86.75	385	B	8	8.38	129.17	289
10699	45.55	86.85	404.6	B	8	8.24	132.51	291
10700	45.55	86.95	427.8	B	8	8.05	136.55	294
10701	45.55	87.05	451.3	B	8	7.88	138.13	296
10702	45.55	87.15	461.5	B	8	7.74	139.76	299
10703	45.55	87.25	479.8	B	8	7.57	144.81	299
10704	45.55	87.35	486.5	B	8	7.49	146.95	394
10705	45.55	87.45	496.2	B	8	7.38	148.34	395
10706	45.55	87.55	515.1	B	8	7.22	151.94	396
10707	45.55	87.65	534.7	B	8	7.05	154.16	402
10708	45.55	87.75	554.6	B	8	6.91	156.32	416
10709	45.55	87.85	561.6	B	8	6.81	158.23	417
10710	45.55	87.95	572.8	B	8	6.7	160.36	419
10711	45.55	88.05	597.9	B	8	6.57	161.51	427
10712	45.55	88.15	626.5	B	8	6.29	165.34	428
10713	45.55	88.25	674	B	8	5.99	169.85	428
10714	45.55	88.35	708.1	B	8	5.79	171.73	436
10715	45.55	88.45	752.4	B	8	5.58	173.97	435
10716	45.55	88.55	803.4	B	8	5.22	177.9	433
10717	45.55	88.65	854.3	B	8	4.93	180.74	426
10718	45.55	88.75	885.4	B	8	4.77	181.95	429
10719	45.55	88.85	902.4	B	9	4.65	183.14	487
10720	45.55	88.95	923.3	B	9	4.48	184.05	491
10721	45.55	89.05	945.3	B	9	4.37	184.03	489
10722	45.55	89.15	965.6	B	9	4.27	183.29	489
10723	45.55	89.25	975.9	B	9	4.19	182.35	511
10724	45.55	89.35	997.6	B	9	4.1	180.28	511
10725	45.55	89.45	1004.7	B	9	4.08	178.58	514
10726	45.55	89.55	1021.3	B	9	4.03	176.23	531
10727	45.55	89.65	1057.3	B	9	3.89	175.48	534
10728	45.55	89.75	1084.7	B	9	3.78	172.75	534
10729	45.55	89.85	1115.4	B	9	3.68	171.7	555
10730	45.55	89.95	1124.2	B	9	3.66	168.32	511
10731	45.55	90.05	1160.5	B	9	3.54	164.69	533
10732	45.55	90.15	1177.4	M	9	3.53	159.86	533
10733	45.55	90.25	1216.7	M	9	3.44	156.77	549
10734	45.55	90.35	1251.8	M	9	3.36	153.22	550
10735	45.55	90.45	1276.6	M	9	3.25	150.36	602
10736	45.55	90.55	1234.7	M	9	3.49	140.32	576
10737	45.55	90.65	1283.4	M	9	3.32	137.89	576
10895	45.45	82.45	759	M	8	5.74	223.8	320
10896	45.45	82.55	968.7	M	8	4.69	242.07	416
10897	45.45	82.65	1316.1	M	9	2.88	278.99	437
10898	45.45	82.75	1690.7	M	8	0.76	324.64	421
10899	45.45	82.85	1957.2	M	8	-0.66	354.87	512
10900	45.45	82.95	2217.6	M	8	-2.14	383.14	475
10901	45.45	83.05	2090.7	M	8	-1.68	368.19	497
10902	45.45	83.15	1901.4	M	8	-0.54	337.25	482
10903	45.45	83.25	1905	M	8	-0.59	333.79	478
10904	45.45	83.35	1804.4	M	9	0.01	316.22	503
10905	45.45	83.45	1727.6	M	9	0.57	300.18	500
10906	45.45	83.55	1680.4	M	9	0.76	293.07	523
10907	45.45	83.65	1632.7	M	9	1.28	277.04	534
10908	45.45	83.75	1606.9	M	9	1.41	272.65	527
10909	45.45	83.85	1444.3	B	9	2.39	249.46	538
10910	45.45	83.95	1335.7	B	9	3.03	234.39	515
10911	45.45	84.05	1216	B	9	3.82	216.64	493
10912	45.45	84.15	1143.9	B	9	4.23	206.88	474
10913	45.45	84.25	1023.5	B	9	4.96	192.27	424
10914	45.45	84.35	914.4	B	9	5.67	176.44	405
10915	45.45	84.45	834.5	B	9	6.17	165.52	386
10916	45.45	84.55	731.4	B	9	6.79	152.92	374
10917	45.45	84.65	593.8	B	9	7.55	139.15	357
10918	45.45	84.75	376.4	B	9	8.7	120.83	207
10919	45.45	84.85	269.5	B	9	9.33	111.28	184
10920	45.45	84.95	263.2	B	9	9.42	109.77	180
10921	45.45	85.05	264.5	B	9	9.44	109.96	182
10922	45.45	85.15	262.6	B	9	9.44	110.05	180
10923	45.45	85.25	261.1	B	8	9.46	110.91	180
10924	45.45	85.35	267.5	B	8	9.44	112.13	182
10925	45.45	85.45	283.2	B	8	9.43	113.57	277
10926	45.45	85.55	294.2	B	8	9.37	114.81	277
10927	45.45	85.65	299.6	B	8	9.33	115.1	278
10928	45.45	85.75	302.7	B	8	9.27	115.39	278
10929	45.45	85.85	299.9	B	8	9.23	115.18	278
10930	45.45	85.95	300.5	B	8	9.22	115.12	277
10931	45.45	86.05	303.7	B	8	9.16	116.44	277
10932	45.45	86.15	310.9	B	8	9.1	117.98	277
10933	45.45	86.25	312.2	B	8	9.03	119.66	277
10934	45.45	86.35	321.1	B	8	8.96	121.81	278
10935	45.45	86.45	328.8	B	8	8.88	123.99	278
10936	45.45	86.55	344.4	B	8	8.77	126.11	278
10937	45.45	86.65	386.4	B	8	8.53	130.12	289
10938	45.45	86.75	407.5	B	8	8.36	132.94	291
10939	45.45	86.85	412.9	B	8	8.27	136.01	290
10940	45.45	86.95	428.3	B	8	8.14	137.55	290
10941	45.45	87.05	448.2	B	8	7.99	139.18	296
10942	45.45	87.15	459.4	B	8	7.84	143.04	299
10943	45.45	87.25	474.5	B	8	7.67	147.28	299
10944	45.45	87.35	481.3	B	8	7.53	148.36	374
10945	45.45	87.45	501.2	B	8	7.39	151.99	395
10946	45.45	87.55	524.6	B	8	7.22	154.99	399
10947	45.45	87.65	544.6	B	8	7.05	157.16	402
10948	45.45	87.75	576.9	B	8	6.85	160.74	401
10949	45.45	87.85	614.2	B	8	6.62	164.4	416
10950	45.45	87.95	650.1	B	8	6.36	168.54	412
10951	45.45	88.05	693.5	B	8	6.11	171.36	418
10952	45.45	88.15	743.3	B	8	5.87	176.24	418
10953	45.45	88.25	762.8	B	8	5.66	178.01	414
10954	45.45	88.35	782.8	B	8	5.49	178.79	421
10955	45.45	88.45	786	B	8	5.37	179.08	420
10956	45.45	88.55	802.7	B	8	5.22	180.25	420
10957	45.45	88.65	826.5	B	8	5.11	180.11	426
10958	45.45	88.75	861	B	8	4.92	181.59	429
10959	45.45	88.85	895.3	B	9	4.75	182.87	490
10960	45.45	88.95	939	B	9	4.48	185.64	491
10961	45.45	89.05	969.6	B	9	4.33	186.17	489
10962	45.45	89.15	996.3	B	9	4.17	186.54	511
10963	45.45	89.25	1015.3	B	9	4.08	185.79	511
10964	45.45	89.35	1027	B	9	4.03	184.44	507
[truncated: 15,455 more rows]

## Sheet: LSRplot
ID	Vegetation type	Latitude (°N)	Longitude (°E)	Altitude (m)	MAT (℃)	MAP (mm)	RSR	LSR in plot
4952	Forest	47.91	88.12	1000	1.1	191.8	1082	28
4952	Forest	47.91	88.12	1000	1.1	191.8	1082	29
4952	Forest	47.94	88.15	1105	0.2	207.1	1082	26
4952	Forest	47.95	88.16	1140	-0.1	211.3	1082	13
4952	Forest	47.95	88.17	1160	0	209.6	1082	30
4953	Forest	48	88.25	1880	-4.5	287.4	1033	36
4953	Forest	47.99	88.26	1550	-2.6	253.9	1033	36
4953	Forest	47.99	88.26	1680	-3.2	263.5	1033	18
4953	Forest	48	88.26	1810	-4	278.4	1033	38
4953	Forest	48	88.26	1710	-3.6	270.1	1033	34
4953	Forest	48	88.26	1610	-3	260.6	1033	37
4953	Forest	48	88.3	1800	-3.9	276.2	1033	31
4954	Forest	48	88.32	1920	-4.8	291.2	900	20
4954	Forest	48	88.33	2240	-7	328	900	21
4954	Forest	48	88.33	2135	-6.1	312.9	900	14
4954	Forest	48	88.33	2035	-5.4	301.6	900	15
4954	Forest	48	88.33	1978	-4.9	293	900	24
5926	Forest	47.52	89.51	1980	-4.6	276.9	580	38
5926	Forest	47.51	89.52	2280	-6.5	309.8	580	46
5926	Forest	47.52	89.52	2170	-5.8	297.1	580	20
5926	Forest	47.52	89.52	2080	-5	284.1	580	27
5926	Forest	47.51	89.53	2380	-7.1	320.2	580	35
5926	Forest	47.51	89.53	2420	-7.4	324.4	580	15
5926	Forest	47.53	89.53	1880	-3.9	263.2	580	33
5926	Forest	47.53	89.56	1780	-3.2	251	580	16
5926	Forest	47.53	89.58	1880	-3.7	260.1	580	30
5926	Forest	47.52	89.6	1657	-2.3	235.9	580	34
6167	Forest	47.5	89.62	1580	-1.6	223.5	623	30
6173	Forest	47.48	90.26	2060	-5.1	274.9	583	24
6407	Forest	47.4	89.64	1460	-0.7	208.7	633	35
6893	Forest	47.15	90.25	2020	-4.3	265.9	607	11
6893	Forest	47.15	90.26	2150	-5.2	281.3	607	28
6893	Forest	47.14	90.27	2360	-6.2	299.2	607	26
6893	Forest	47.15	90.27	2280	-5.7	288.9	607	26
7133	Forest	47.07	90.23	1930	-3.5	252.9	616	31
7133	Forest	47.07	90.23	1830	-3.1	245.9	616	32
7133	Forest	47.07	90.24	1750	-2.5	235.2	616	33
7133	Forest	47.03	90.27	1660	-1.8	223.3	616	34
7373	Forest	46.94	90.26	1580	-1.1	212.6	626	23
7613	Forest	46.84	90.3	1350	0.4	186.8	637	44
7613	Forest	46.84	90.3	1350	0.4	186.8	637	31
13278	Forest	44.44	80.77	1467	2.5	319.7	566	18
13278	Forest	44.43	80.77	1220	4.4	280.4	566	20
13278	Forest	44.43	80.77	1229	4.3	281.8	566	18
13278	Forest	44.43	80.77	1238	4.3	283.3	566	25
13278	Forest	44.43	80.77	1247	4.2	284.7	566	22
13278	Forest	44.42	80.77	1147	5	268.4	566	19
13278	Forest	44.44	80.78	1320	3.4	300.4	566	45
13278	Forest	44.44	80.78	1280	3.7	295.6	566	42
13278	Forest	44.44	80.78	1260	3.9	290.2	566	42
13278	Forest	44.43	80.78	1230	4.3	283.1	566	35
13278	Forest	44.43	80.78	1240	4.3	283.1	566	51
13278	Forest	44.44	80.78	1180	4.6	276.5	566	40
13278	Forest	44.43	80.78	1156	4.9	270.1	566	21
13278	Forest	44.44	80.78	1312	3.7	295	566	11
13278	Forest	44.42	80.78	1137	5	266.8	566	20
13278	Forest	44.43	80.78	1137	5	267.3	566	24
13278	Forest	44.45	80.78	1238	4.2	284	566	20
13278	Forest	44.45	80.78	1229	4.3	282.6	566	18
13278	Forest	44.44	80.78	1266	4	287.9	566	23
13278	Forest	44.44	80.78	1192	4.6	276.4	566	19
13278	Forest	44.43	80.78	1216	4.4	279.6	566	14
13278	Forest	44.43	80.78	1214	4.4	279.3	566	20
13278	Forest	44.43	80.78	1220	4.4	280.2	566	20
13278	Forest	44.43	80.78	1231	4.3	281.9	566	19
13278	Forest	44.44	80.78	1231	4.3	282.4	566	18
13278	Forest	44.44	80.78	1229	4.3	282.1	566	19
13278	Forest	44.44	80.78	1238	4.1	157.7	566	22
13278	Forest	44.44	80.78	1235	4.3	283.1	566	15
13278	Forest	44.44	80.78	1219	4.4	280.5	566	14
13278	Forest	44.43	80.78	1137	5	267.3	566	23
13278	Forest	44.43	80.78	1183	4.7	274.4	566	19
13278	Forest	44.42	80.78	1165	4.8	271.1	566	21
13278	Forest	44.43	80.79	1174	4.7	272.8	566	19
13278	Forest	44.43	80.79	1183	4.7	274.2	566	14
13278	Forest	44.44	80.79	1202	4.5	277.6	566	19
13278	Forest	44.43	80.79	1183	4.7	274.2	566	20
13278	Forest	44.43	80.79	1165	4.8	271.4	566	19
13278	Forest	44.44	80.79	1211	4.4	279	566	23
13278	Forest	44.44	80.79	1174	4.7	273.3	566	25
13278	Forest	44.44	80.79	1174	4.7	273.3	566	21
13278	Forest	44.43	80.79	1184	4.7	274.4	566	13
13278	Forest	44.43	80.79	1187	4.6	274.8	566	19
13278	Forest	44.43	80.79	1181	4.7	273.9	566	16
13278	Forest	44.43	80.79	1192	4.6	275.7	566	14
13278	Forest	44.43	80.79	1183	4.7	274.2	566	17
13278	Forest	44.43	80.79	1266	4	287.2	566	18
13278	Forest	44.45	80.8	1348	3.4	300.8	566	20
13278	Forest	44.45	80.8	1348	3.4	300.8	566	22
13279	Forest	44.43	80.83	1211	4.4	277.7	555	31
13279	Forest	44.43	80.83	1211	4.4	277.7	555	24
13755	Forest	44.26	80.47	1284	4.4	288.8	414	9
14791	Forest	43.88	88.09	2590	-4.2	331	592	23
14791	Forest	43.88	88.09	2573	-4.1	329.1	592	32
14791	Forest	43.89	88.09	2246	-2	292.8	592	16
14791	Forest	43.88	88.09	2547	-4	326.2	592	33
14791	Forest	43.88	88.09	2329	-2.6	302	592	12
14791	Forest	43.88	88.09	2345	-2.7	303.7	592	21
14791	Forest	43.88	88.09	2330	-2.6	302.1	592	19
14791	Forest	43.88	88.09	2472	-3.5	317.9	592	27
14791	Forest	43.89	88.09	2391	-3	309	592	25
14791	Forest	43.88	88.09	2430	-3.2	313.2	592	25
14791	Forest	43.88	88.09	2427	-3.2	312.9	592	17
14791	Forest	43.89	88.1	2252	-2.1	293.3	592	15
14791	Forest	43.89	88.1	2242	-2	292.2	592	12
14791	Forest	43.89	88.1	2164	-1.5	283.6	592	17
14791	Forest	43.89	88.1	2145	-1.4	281.4	592	18
14791	Forest	43.89	88.1	2155	-1.5	282.5	592	24
14792	Forest	43.89	88.11	2148	-1.4	281.7	547	15
14792	Forest	43.89	88.11	2100	-1.1	276.3	547	23
15933	Forest	43.34	82.27	1580	3.4	245.4	728	38
15933	Forest	43.34	82.27	1540	3.8	237.4	728	30
15933	Forest	43.34	82.27	1450	4.5	223.9	728	28
15933	Forest	43.34	82.27	1430	4.4	226	728	25
15933	Forest	43.35	82.27	1340	4.6	221.6	728	29
15933	Forest	43.35	82.27	1340	5.2	208	728	38
15933	Forest	43.34	82.28	1500	4	233.6	728	22
15946	Forest	43.38	83.58	1420	-0.7	207.9	817	29
15946	Forest	43.38	83.58	1430	3.7	202.1	817	29
15946	Forest	43.38	83.58	1410	3.9	196.1	817	27
15946	Forest	43.38	83.58	1350	4.3	189.2	817	28
15946	Forest	43.38	83.58	1381	4	195.1	817	23
15946	Forest	43.38	83.58	1380	4.1	192.5	817	18
15946	Forest	43.38	83.58	1320	4.5	184.1	817	18
16047	Forest	43.33	93.67	2480	-1.3	211	480	18
16047	Forest	43.33	93.67	2370	-0.7	199.9	480	20
16047	Forest	43.31	93.68	2770	-3	240.3	480	23
16047	Forest	43.31	93.68	2680	-2.5	231.1	480	20
16047	Forest	43.31	93.68	2605	-2.1	223.6	480	23
16048	Forest	43.34	93.72	2210	0.2	182.8	368	26
16177	Forest	43.25	82.7	1260	5.9	181.6	677	44
16177	Forest	43.25	82.7	1260	5.9	181.6	677	54
16177	Forest	43.25	82.7	1224	5.8	183.2	677	42
16178	Forest	43.23	82.74	1400	5.4	190	669	42
16178	Forest	43.24	82.74	1268	5.4	188.7	669	45
16287	Forest	43.28	93.69	2805	-3.2	243.4	381	21
16659	Forest	43.04	82.86	2520	-3	358.8	649	48
16659	Forest	43.05	82.86	2455	-2.6	349.9	649	29
16659	Forest	43.06	82.86	2410	-2.3	343.7	649	24
16659	Forest	43.07	82.86	2246	-1.7	331.1	649	37
16659	Forest	43.08	82.86	1999	0.2	293	649	37
18104	Forest	42.45	83.33	2320	-1.4	306.7	358	24
18104	Forest	42.45	83.33	2550	-3.3	344.9	358	17
18104	Forest	42.45	83.33	2470	-2.6	331.5	358	15
18104	Forest	42.45	83.33	2400	-2.1	320.6	358	17
18104	Forest	42.45	83.33	2300	-1.5	308.4	358	8
18104	Forest	42.44	83.34	2800	-5.1	382.9	358	11
18104	Forest	42.44	83.34	2640	-4	360	358	26
18104	Forest	42.46	83.39	2600	-3.8	354.9	358	16
18104	Forest	42.46	83.39	2570	-3.4	347.1	358	21
18104	Forest	42.46	83.39	2520	-3	338.2	358	12
18104	Forest	42.46	83.39	2480	-2.7	331.2	358	28
19517	Forest	41.82	80.62	2870	-3.3	421.1	331	25
19517	Forest	41.82	80.62	2780	-2.7	408.8	331	23
19517	Forest	41.82	80.63	2680	-2	393.2	331	23
19517	Forest	41.82	80.63	2565	-1	373.3	331	11
19517	Forest	41.82	80.63	2440	-0.4	359.6	331	26
19517	Forest	41.82	80.64	2380	0.3	345.5	331	20
19517	Forest	41.81	80.64	2300	0.9	332.3	331	25
19757	Forest	41.8	80.66	2200	1.9	312	344	7
26662	Forest	38.88	75.19	2840	2.2	126.6	432	19
26662	Forest	38.9	75.2	2645	3.7	116.5	432	24
26662	Forest	38.88	75.2	3000	1.1	135.5	432	20
26662	Forest	38.88	75.2	2900	1.8	129.8	432	11
26663	Forest	38.9	75.21	2810	2.5	125.7	227	21
26663	Forest	38.9	75.21	2730	3.1	120.7	227	18
26663	Forest	38.9	75.21	2690	3.4	118.6	227	25
26663	Forest	38.88	75.21	3220	-0.2	145.7	227	16
26663	Forest	38.88	75.21	3220	-0.1	145.2	227	26
26663	Forest	38.88	75.21	3130	0.4	141.2	227	23
30277	Forest	37.31	76.63	2650	4.6	63.1	272	28
30516	Forest	37.29	76.58	2900	3.4	71.1	249	20
30516	Forest	37.29	76.59	3065	2.3	79.5	249	23
30516	Forest	37.29	76.59	2890	3.6	69.6	249	20
30516	Forest	37.29	76.59	3000	2.9	74.8	249	15
30516	Forest	37.29	76.59	2940	3.4	71.2	249	21
30516	Forest	37.28	76.59	3245	1.5	85.6	249	15
30516	Forest	37.28	76.59	3270	1.3	86.8	249	29
30516	Forest	37.28	76.59	3205	1.8	83.2	249	23
30516	Forest	37.28	76.59	3135	2.2	79.9	249	32
30516	Forest	37.29	76.59	2950	3.3	71.5	249	23
30516	Forest	37.29	76.59	2940	3.4	71	249	23
30517	Forest	37.3	76.61	3150	2.1	81.8	283	26
30517	Forest	37.3	76.61	3150	2.1	81.8	283	19
30517	Forest	37.3	76.61	3100	2.4	79.4	283	21
30517	Forest	37.3	76.61	3080	2.5	78.4	283	25
30517	Forest	37.29	76.61	3080	2.6	77.1	283	26
30517	Forest	37.29	76.61	3015	2.7	76.5	283	21
30517	Forest	37.3	76.62	2930	2.8	76.6	283	24
30517	Forest	37.3	76.63	2806	4.2	65.6	283	30
2780	Grassland	48.81	86.91	1798	-1.11667	329	650	21
4701	Grassland	48.07	87.01	956	3.21667	205	651	10
4939	Grassland	47.94	86.83	478	5.23333	169	613	15
5428	Grassland	47.73	87.75	802	3.90833	176	752	16
5899	Grassland	47.53	86.82	1003	3.50833	177	700	13
6608	Grassland	47.22	85.71	2098	-1.05	283	413	31
6612	Grassland	47.28	86.18	1199	3.23333	181	417	9
6857	Grassland	47.13	86.65	1134	3.51667	167	395	9
7125	Grassland	47.06	89.49	1049	2.29167	165	639	7
7336	Grassland	46.97	86.52	1256	3.175	169	404	12
7573	Grassland	46.81	86.29	1132	4.08333	153	468	9
7604	Grassland	46.86	89.38	990	2.88333	172	514	3
8052	Grassland	46.69	86.1	1016	4.85	143	518	9
8089	Grassland	46.66	89.84	1102	2.65	170	570	6
8291	Grassland	46.6	86.02	1030	5	145	420	13
8331	Grassland	46.54	90.01	1199	2.43333	170	628	6
8519	Grassland	46.43	84.82	1092	4.00833	208	395	3
8571	Grassland	46.44	90.05	1130	2.75	165	556	4
8992	Grassland	46.24	84.11	975	4.60833	228	362	8
9292	Grassland	46.11	90.18	1061	3.35833	154	544	8
9717	Grassland	45.92	84.63	998	5.025	186	403	2
10186	Grassland	45.79	83.56	1487	1.86667	286	543	16
10667	Grassland	45.59	83.65	1775	-0.0166667	309	497	14
10669	Grassland	45.51	83.9	1405	2.225	252	515	10
10673	Grassland	45.58	84.22	1124	4.15	211	456	6
10915	Grassland	45.45	84.42	849	6.10833	167	386	6
11840	Grassland	45.01	80.98	1385	3.24167	362	415	15
11842	Grassland	45.02	81.15	1199	3.99167	333	392	16
12323	Grassland	44.86	81.25	1380	3.225	355	407	10
12803	Grassland	44.66	81.28	2086	-0.166667	444	374	8
12804	Grassland	44.62	81.38	2078	-0.491667	448	375	9
12805	Grassland	44.61	81.46	2067	-0.458333	444	396	12
12808	Grassland	44.61	81.71	1242	4.16667	310	436	5
13047	Grassland	44.6	81.61	1630	1.725	387	464	9
13282	Grassland	44.49	81.15	2076	0.0416667	455	478	20
13283	Grassland	44.5	81.22	2066	-0.283333	463	378	12
13520	Grassland	44.35	80.97	1170	5.46667	326	549	23
14039	Grassland	44.14	84.83	1419	3.425	216	428	3
14278	Grassland	44.09	84.8	1861	0.7	247	442	16
14524	Grassland	43.96	85.32	1522	3.48333	216	627	14
14525	Grassland	43.95	85.44	1348	5.13333	203	637	6
14528	Grassland	43.96	85.77	1121	6.6	180	626	9
14528	Grassland	43.94	85.78	1239	5.76667	193	626	12
14732	Grassland	43.9	82.15	1077	5.95833	237	618	22
14775	Grassland	43.81	86.49	1397	5.30833	213	363	32
15053	Grassland	43.76	90.3	1425	4.375	131	370	16
15234	Grassland	43.66	84.4	2415	-2.925	285	512	27
15290	Grassland	43.69	89.92	1300	4.825	140	378	6
15297	Grassland	43.65	90.61	1765	3	138	363	12
15305	Grassland	43.7	91.41	1732	4.325	109	352	4
15313	Grassland	43.69	92.3	2070	2.89167	164	462	9
15316	Grassland	43.64	92.53	1765	4.31667	162	452	9
15502	Grassland	43.54	87.18	1730	4.20833	234	947	14
15705	Grassland	43.41	83.5	1130	5.80833	160	569	21
15715	Grassland	43.45	84.42	3145	-6.425	332	629	31
15742	Grassland	43.47	87.17	2140	2.35	243	927	29
15809	Grassland	43.44	93.85	2210	2.45833	152	365	10
15811	Grassland	43.42	94.01	2315	1.7	153	374	9
15929	Grassland	43.38	81.87	1476	3.81667	334	668	9
15933	Grassland	43.39	82.24	910	7.78333	197	728	19
15942	Grassland	43.38	83.16	1128	6.15833	176	804	15
15948	Grassland	43.4	83.72	1300	4.06667	191	829	19
15951	Grassland	43.3	84.03	1570	3.41667	184	770	21
16047	Grassland	43.35	93.61	2225	-0.025	183	480	10
16047	Grassland	43.35	93.67	2225	2.14167	164	480	24
16048	Grassland	43.38	93.72	2200	2.475	157	368	13
16048	Grassland	43.32	93.77	2310	1.75	160	368	20
16162	Grassland	43.21	81.13	1966	1.825	485	786	34
16287	Grassland	43.29	93.7	2735	-1.00833	180	381	16
16404	Grassland	43.14	81.36	1722	4.3	405	782	29
16407	Grassland	43.16	81.69	1356	6.3	295	669	21
16434	Grassland	43.15	84.37	2653	-4.58333	275	565	34
16434	Grassland	43.16	84.37	2638	-5.125	291	565	25
16439	Grassland	43.15	84.9	2585	-2.81667	268	497	27
16445	Grassland	43.11	85.47	2804	-2.80833	273	470	12
16445	Grassland	43.11	85.47	2804	-2.80833	273	470	20
16667	Grassland	43.03	83.6	3270	-6.48333	331	468	49
16667	Grassland	43.03	83.6	3370	-6.48333	331	468	40
16667	Grassland	43.01	83.61	2970	-4.95	304	468	47
16667	Grassland	43.02	83.61	3070	-5.70833	315	468	42
16667	Grassland	43.03	83.61	3170	-6.10833	321	468	42
16667	Grassland	43.04	83.61	3470	-8.7	345	468	29
16692	Grassland	43.02	86.11	2992	-3.11667	278	392	15
16907	Grassland	42.99	83.62	2770	-4.33333	292	508	35
16907	Grassland	43	83.62	2870	-4.74167	299	508	39
16907	Grassland	42.97	83.64	2670	-3.66667	281	508	31
16907	Grassland	42.94	83.66	2570	-3.2	269	508	26
17147	Grassland	42.87	83.7	2470	-2.55833	255	493	24
17148	Grassland	42.88	83.72	2466	-2.55	255	482	35
17384	Grassland	42.74	83.31	2570	-6.45	337	450	31
17627	Grassland	42.67	83.68	2670	-3.025	260	495	30
17627	Grassland	42.64	83.68	2770	-3.93333	263	495	32
17865	Grassland	42.51	83.48	3070	-5.06667	287	408	53
17866	Grassland	42.54	83.52	2970	-4.63333	282	464	44
17866	Grassland	42.55	83.56	2870	-4.5	273	464	45
18103	Grassland	42.45	83.28	2458	-1.75	234	369	25
18105	Grassland	42.5	83.45	3170	-5.84167	304	338	42
18105	Grassland	42.5	83.45	3270	-5.84167	304	338	28
19284	Grassland	41.94	81.31	2445	1.33333	264	339	13
19517	Grassland	41.8	80.65	2442	0.541667	262	331	14
27621	Grassland	38.42	75.05	3526	-0.533333	80	186	12
28100	Grassland	38.29	74.93	3652	-1.875	82	330	6
28822	Grassland	37.92	75.18	2978	3.55	54	387	12

## Sheet: LSRgrid
ID	Vegetation type	Latitude (°N)	Longitude (°E)	Altitude (m)	MAT (℃)	MAP (mm)	RSR	LSR in grid
5926	Forest	47.52	89.54	2050	-4.95	282.27	580	29.4
13755	Forest	44.26	80.47	1298	4.4	288.8	414	9
4953	Forest	47.9971	88.2643	1720	-3.54286	270.014	1033	32.8571
30277	Forest	37.31	76.63	2650	4.6	63.1	272	28
19517	Forest	41.8186	80.63	2573	-1.17143	376.257	331	21.8571
6407	Forest	47.4	89.64	1460	-0.7	208.7	633	35
6167	Forest	47.5	89.62	1580	-1.6	223.5	623	30
26662	Forest	38.885	75.1975	2846	2.2	127.1	432	18.5
16048	Forest	43.34	93.72	2210	0.2	182.8	368	26
16177	Forest	43.25	82.7	1260	5.86667	182.133	677	46.6667
14792	Forest	43.89	88.11	2144	-1.25	279	547	19
6173	Forest	47.48	90.26	2060	-5.1	274.9	583	24
7613	Forest	46.84	90.3	1350	0.4	186.8	637	37.5
13278	Forest	44.4346	80.7825	1251	4.36042	278.219	566	22
26663	Forest	38.89	75.21	2966	1.51667	132.85	227	21.5
4954	Forest	48	88.328	2061	-5.64	305.34	900	18.8
15946	Forest	43.38	83.58	1385	3.4	195.286	817	24.5714
18104	Forest	42.4518	83.3536	2513	-2.99091	338.764	358	17.7273
16659	Forest	43.06	82.86	2461	-1.88	335.3	649	35
7373	Forest	46.94	90.26	1580	-1.1	212.6	626	23
16178	Forest	43.235	82.74	1400	5.4	189.35	669	43.5
30516	Forest	37.2864	76.5891	3049	2.64545	76.7455	249	22.1818
7133	Forest	47.06	90.2425	1792	-2.725	239.325	616	32.5
4952	Forest	47.932	88.144	1081	0.46	202.32	1082	25.2
16287	Forest	43.28	93.69	2805	-3.2	243.4	381	21
6893	Forest	47.1475	90.2625	2202	-5.35	283.825	607	22.75
13279	Forest	44.43	80.83	1224	4.4	277.7	555	27.5
16047	Forest	43.318	93.676	2581	-1.92	221.18	480	20.8
19757	Forest	41.8	80.66	2200	1.9	312	344	7
14791	Forest	43.8844	88.0931	2374	-2.725	304.556	592	21
30517	Forest	37.2975	76.6137	3072	2.675	77.15	283	24
15933	Forest	43.3429	82.2714	1454	4.27143	227.986	728	30
2780	Grassland	48.81	86.91	1798	-1.11667	329	650	21
4701	Grassland	48.07	87.01	956	3.21667	205	651	10
4939	Grassland	47.94	86.83	478	5.23333	169	613	15
5428	Grassland	47.73	87.75	802	3.90833	176	752	16
5899	Grassland	47.53	86.82	1003	3.50833	177	700	13
6608	Grassland	47.22	85.71	2098	-1.05	283	413	31
6612	Grassland	47.28	86.18	1199	3.23333	181	417	9
6857	Grassland	47.13	86.65	1134	3.51667	167	395	9
7125	Grassland	47.06	89.49	1049	2.29167	165	639	7
7336	Grassland	46.97	86.52	1256	3.175	169	404	12
7573	Grassland	46.81	86.29	1132	4.08333	153	468	9
7604	Grassland	46.86	89.38	990	2.88333	172	514	3
8052	Grassland	46.69	86.1	1016	4.85	143	518	9
8089	Grassland	46.66	89.84	1102	2.65	170	570	6
8291	Grassland	46.6	86.02	1030	5	145	420	13
8331	Grassland	46.54	90.01	1199	2.43333	170	628	6
8519	Grassland	46.43	84.82	1092	4.00833	208	395	3
8571	Grassland	46.44	90.05	1130	2.75	165	556	4
8992	Grassland	46.24	84.11	975	4.60833	228	362	8
9292	Grassland	46.11	90.18	1061	3.35833	154	544	8
9717	Grassland	45.92	84.63	998	5.025	186	403	2
10186	Grassland	45.79	83.56	1487	1.86667	286	543	16
10667	Grassland	45.59	83.65	1775	-0.0166667	309	497	14
10669	Grassland	45.51	83.9	1405	2.225	252	515	10
10673	Grassland	45.58	84.22	1124	4.15	211	456	6
10915	Grassland	45.45	84.42	849	6.10833	167	386	6
11840	Grassland	45.01	80.98	1385	3.24167	362	415	15
11842	Grassland	45.02	81.15	1199	3.99167	333	392	16
12323	Grassland	44.86	81.25	1380	3.225	355	407	10
12803	Grassland	44.66	81.28	2086	-0.166667	444	374	8
12804	Grassland	44.62	81.38	2078	-0.491667	448	375	9
12805	Grassland	44.61	81.46	2067	-0.458333	444	396	12
12808	Grassland	44.61	81.71	1242	4.16667	310	436	5
13047	Grassland	44.6	81.61	1630	1.725	387	464	9
13282	Grassland	44.49	81.15	2076	0.0416667	455	478	20
13283	Grassland	44.5	81.22	2066	-0.283333	463	378	12
13520	Grassland	44.35	80.97	1170	5.46667	326	549	23
14039	Grassland	44.14	84.83	1419	3.425	216	428	3
14278	Grassland	44.09	84.8	1861	0.7	247	442	16
14524	Grassland	43.96	85.32	1522	3.48333	216	627	14
14525	Grassland	43.95	85.44	1348	5.13333	203	637	6
14528	Grassland	43.95	85.775	1180	6.18333	186.5	626	10.5
14732	Grassland	43.9	82.15	1077	5.95833	237	618	22
14775	Grassland	43.81	86.49	1397	5.30833	213	363	32
15053	Grassland	43.76	90.3	1425	4.375	131	370	16
15234	Grassland	43.66	84.4	2415	-2.925	285	512	27
15290	Grassland	43.69	89.92	1300	4.825	140	378	6
15297	Grassland	43.65	90.61	1765	3	138	363	12
15305	Grassland	43.7	91.41	1732	4.325	109	352	4
15313	Grassland	43.69	92.3	2070	2.89167	164	462	9
15316	Grassland	43.64	92.53	1765	4.31667	162	452	9
15502	Grassland	43.54	87.18	1730	4.20833	234	947	14
15705	Grassland	43.41	83.5	1130	5.80833	160	569	21
15715	Grassland	43.45	84.42	3145	-6.425	332	629	31
15742	Grassland	43.47	87.17	2140	2.35	243	927	29
15809	Grassland	43.44	93.85	2210	2.45833	152	365	10
15811	Grassland	43.42	94.01	2315	1.7	153	374	9
15929	Grassland	43.38	81.87	1476	3.81667	334	668	9
15933	Grassland	43.39	82.24	910	7.78333	197	728	19
15942	Grassland	43.38	83.16	1128	6.15833	176	804	15
15948	Grassland	43.4	83.72	1300	4.06667	191	829	19
15951	Grassland	43.3	84.03	1570	3.41667	184	770	21
16047	Grassland	43.35	93.64	2225	1.05833	173.5	480	17
16048	Grassland	43.35	93.745	2255	2.1125	158.5	368	16.5
16162	Grassland	43.21	81.13	1966	1.825	485	786	34
16287	Grassland	43.29	93.7	2735	-1.00833	180	381	16
16404	Grassland	43.14	81.36	1722	4.3	405	782	29
16407	Grassland	43.16	81.69	1356	6.3	295	669	21
16434	Grassland	43.155	84.37	2645.5	-4.85417	283	565	29.5
16439	Grassland	43.15	84.9	2585	-2.81667	268	497	27
16445	Grassland	43.11	85.47	2804	-2.80833	273	470	16
16667	Grassland	43.0267	83.6067	3220	-6.40556	324.5	468	41.5
16692	Grassland	43.02	86.11	2992	-3.11667	278	392	15
16907	Grassland	42.975	83.635	2720	-3.98542	285.25	508	32.75
17147	Grassland	42.87	83.7	2470	-2.55833	255	493	24
17148	Grassland	42.88	83.72	2466	-2.55	255	482	35
17384	Grassland	42.74	83.31	2570	-6.45	337	450	31
17627	Grassland	42.655	83.68	2720	-3.47917	261.5	495	31
17865	Grassland	42.51	83.48	3070	-5.06667	287	408	53
17866	Grassland	42.545	83.54	2920	-4.56667	277.5	464	44.5
18103	Grassland	42.45	83.28	2458	-1.75	234	369	25
18105	Grassland	42.5	83.45	3220	-5.84167	304	338	35
19284	Grassland	41.94	81.31	2445	1.33333	264	339	13
19517	Grassland	41.8	80.65	2442	0.541667	262	331	14
27621	Grassland	38.42	75.05	3526	-0.533333	80	186	12
28100	Grassland	38.29	74.93	3652	-1.875	82	330	6
28822	Grassland	37.92	75.18	2978	3.55	54	387	12

## Sheet: note
Item	Explanation
MB	To distinguish mountains or basins with M representing mountain and B representing basin
LSR in grid	The average species richness of plots that located in the same grids defined in RSR
